# Supplementary material for: N-Phenyl­morpholine-4-carboxamide
Source: Acta Crystallogr Sect E Struct Rep Online. 2010 Dec 24;67(Pt 1):o225. doi: 10.1107/S1600536810052207 (PMC3050126; doi:10.1107/S1600536810052207)
Supplement: Supplementary file 2 [file e-67-0o225-Isup2.hkl]

#
# h,k,l, Fc-squared, Fo-squared, sigma(Fo-squared) and status flag
#
data_I
_shelx_title ' AA in P2(1)/c'
_shelx_refln_list_code          4
_shelx_F_calc_maximum      108.38
_exptl_crystal_F_000       440.00
_reflns_d_resolution_high  0.8092
 
loop_
 _symmetry_equiv_pos_as_xyz
 'x, y, z'
 '-x, y+1/2, -z+1/2'
 '-x, -y, -z'
 'x, -y-1/2, z-1/2'
 
_cell_length_a     8.0907
_cell_length_b    15.7544
_cell_length_c     8.4529
_cell_angle_alpha  90.000
_cell_angle_beta  104.205
_cell_angle_gamma  90.000
 
_shelx_F_squared_multiplier     1.000
 
loop_
 _refln_index_h
 _refln_index_k
 _refln_index_l
 _refln_F_squared_calc
 _refln_F_squared_meas
 _refln_F_squared_sigma
 _refln_observed_status
   1   0   0     2123.78     2058.32     16.48 o
   2   0   0     2766.39     2774.99     20.56 o
   3   0   0        7.39        5.69      0.90 o
   4   0   0      327.87      353.11      4.17 o
   5   0   0        5.30        0.94      0.85 o
   6   0   0       85.14       84.15      3.69 o
   7   0   0      118.35      106.39      4.58 o
   8   0   0      325.10      337.46      8.52 o
   9   0   0      170.06      176.76      6.34 o
   1   1   0      442.34      430.10      2.63 o
   2   1   0     3236.00     3179.21     16.62 o
   3   1   0      138.69      141.52      1.51 o
   4   1   0      380.52      384.41      3.08 o
   5   1   0       19.07       21.92      1.62 o
   6   1   0       39.61       36.29      1.94 o
   7   1   0        0.00        0.83      1.34 o
   8   1   0        2.23        3.28      1.32 o
   9   1   0       11.01       12.88      1.74 o
   0   2   0     1004.82     1007.15     11.39 o
   1   2   0     1951.17     1988.51     13.17 o
   2   2   0     5641.30     5386.13     29.00 o
   3   2   0      153.13      174.21      2.08 o
   4   2   0       37.87       39.63      0.88 o
   5   2   0      406.85      417.00      4.34 o
   6   2   0       17.42       16.67      1.25 o
   7   2   0       44.55       37.05      2.16 o
   8   2   0       13.75       13.39      1.68 o
   9   2   0        0.48        0.99      1.90 o
   1   3   0     3832.15     3632.74     17.63 o
   2   3   0      957.46      945.19      5.59 o
   3   3   0       14.71       13.51      0.68 o
   4   3   0       86.92       87.10      1.53 o
   5   3   0        3.19        4.30      0.71 o
   6   3   0       24.55       24.28      1.85 o
   7   3   0      122.91      115.07      3.32 o
   8   3   0      230.89      232.07      4.93 o
   9   3   0        9.11        9.33      2.66 o
   0   4   0       22.71       14.34      1.44 o
   1   4   0       51.13       55.41      0.73 o
   2   4   0      170.89      165.22      1.90 o
   3   4   0     1870.05     1965.81     16.67 o
   4   4   0      499.99      527.92      4.20 o
   5   4   0      209.70      221.17      2.71 o
   6   4   0       22.28       23.86      1.39 o
   7   4   0      356.20      366.78      5.85 o
   8   4   0       11.06        9.75      1.52 o
   9   4   0       10.21        8.73      1.51 o
   1   5   0     1375.62     1432.83      7.11 o
   2   5   0      590.75      602.04      3.55 o
   3   5   0      418.21      432.91      3.47 o
   4   5   0      357.18      361.12      3.36 o
   5   5   0      119.03      110.77      2.12 o
   6   5   0       96.82       96.22      3.38 o
   7   5   0       26.60       20.97      1.75 o
   8   5   0       68.64       69.89      2.83 o
   9   5   0        2.17        4.67      1.29 o
   0   6   0      301.57      293.65      2.92 o
   1   6   0      503.47      509.05      3.31 o
   2   6   0       12.03       13.67      0.54 o
   3   6   0       54.47       53.56      0.94 o
   4   6   0       55.59       55.83      1.41 o
   5   6   0      143.59      133.59      2.18 o
   6   6   0      115.92      112.15      2.20 o
   7   6   0       90.60       91.04      2.15 o
   8   6   0       23.23       23.88      2.33 o
   9   6   0       11.41       15.94      1.79 o
   1   7   0      564.31      592.23      8.12 o
   2   7   0      220.91      215.90      1.84 o
   3   7   0      624.12      579.73      3.74 o
   4   7   0      243.11      265.65      3.38 o
   5   7   0      101.99       96.60      1.92 o
   6   7   0       96.92       92.86      2.01 o
   7   7   0       37.26       34.98      1.92 o
   8   7   0        0.54        1.93      1.12 o
   9   7   0        0.87        0.85      1.53 o
   0   8   0     2255.28     2474.56     28.66 o
   1   8   0       44.33       42.43      1.32 o
   2   8   0      246.17      252.86      2.06 o
   3   8   0        8.92        6.22      0.55 o
   4   8   0      162.52      156.78      2.23 o
   5   8   0       60.49       51.36      1.54 o
   6   8   0       60.51       61.58      2.11 o
   7   8   0       67.17       63.74      2.29 o
   8   8   0        0.04        1.76      1.62 o
   1   9   0      122.12      134.70      2.86 o
   2   9   0      208.82      206.10      2.59 o
   3   9   0       45.03       42.28      1.46 o
   4   9   0      151.40      136.74      4.44 o
   5   9   0      393.46      385.31      4.80 o
   6   9   0       49.62       51.79      2.02 o
   7   9   0        3.03        2.75      1.05 o
   8   9   0        0.39        0.53      1.10 o
   0  10   0      550.33      585.59      9.96 o
   1  10   0      480.02      466.49      6.05 o
   2  10   0      119.53      123.26      1.86 o
   3  10   0      264.55      255.24      3.44 o
   4  10   0      105.23      100.39      2.34 o
   5  10   0      134.48      137.16      8.53 o
   6  10   0       12.34        9.76      1.26 o
   7  10   0        6.03        7.40      1.71 o
   8  10   0        5.53        6.67      1.34 o
   1  11   0      312.07      303.54      4.93 o
   2  11   0        0.41        0.91      0.85 o
   3  11   0        1.74        0.89      1.95 o
   4  11   0       76.41       75.51      2.13 o
   5  11   0       15.30       15.29      1.47 o
   6  11   0        0.11        1.01      0.94 o
   7  11   0        0.02        0.77      1.00 o
   0  12   0      145.82      136.96      4.79 o
   1  12   0       22.09       21.94      1.84 o
   2  12   0       27.94       21.98      1.39 o
   3  12   0      939.85      988.19     24.97 o
   4  12   0      168.35      171.70      4.29 o
   5  12   0      267.05      269.13      5.60 o
   6  12   0       36.39       41.46      2.63 o
   7  12   0        2.50        3.10      1.51 o
   1  13   0      120.39      114.06      2.69 o
   2  13   0       19.20       16.24      3.27 o
   3  13   0      242.28      221.84      5.02 o
   4  13   0        2.66        3.51      1.41 o
   5  13   0       60.15       63.41      3.09 o
   6  13   0       13.78       14.20      2.00 o
   7  13   0        0.30        1.77      1.53 o
   0  14   0      148.78      128.72      5.34 o
   1  14   0       66.92       68.62      2.29 o
   2  14   0      235.95      239.53      5.07 o
   3  14   0       90.42       78.10      3.08 o
   4  14   0       21.33       24.49      4.40 o
   5  14   0        1.24       -0.56      1.32 o
   6  14   0       17.47       24.00      2.39 o
   1  15   0      105.50      101.74      2.76 o
   2  15   0       17.68       14.90      1.96 o
   3  15   0        0.03       -0.10      1.10 o
   4  15   0       13.34       11.77      1.90 o
   5  15   0        0.00       -0.02      1.20 o
   6  15   0       13.78       18.33      2.32 o
   0  16   0        6.46        7.70      2.52 o
   1  16   0        5.90        7.85      1.28 o
   2  16   0       27.33       26.41      3.11 o
   3  16   0        1.16        1.08      1.18 o
   4  16   0       10.76        8.06      1.81 o
   5  16   0        4.93        7.98      2.74 o
   1  17   0        5.41        3.48      1.75 o
   2  17   0        1.56        2.96      1.38 o
   3  17   0        2.33        2.34      1.90 o
   4  17   0       23.31       28.70      2.56 o
   0  18   0        9.69        6.88      2.74 o
   1  18   0        0.77        3.20      1.30 o
   2  18   0        4.61        7.55      3.79 o
   3  18   0       10.15       11.17      1.94 o
   1  19   0        2.72        8.65      1.78 o
   2  19   0        0.34        0.20      1.42 o
  -9   1   1       66.75       62.61      2.89 o
  -8   1   1       47.97       50.94      3.90 o
  -7   1   1       94.12       87.85      3.55 o
  -6   1   1        6.59        4.92      1.32 o
  -5   1   1        3.17        3.02      0.59 o
  -4   1   1      694.38      703.72      4.76 o
  -3   1   1     1104.72     1103.25      7.63 o
  -2   1   1     3841.17     3578.67     20.86 o
  -1   1   1       48.27       39.27      0.57 o
   0   1   1     2573.49     2421.10     15.47 o
   1   1   1     2175.27     2089.25     15.47 o
   2   1   1      712.59      720.41      3.92 o
   3   1   1       17.17       17.48      0.65 o
   4   1   1        1.24        0.95      0.45 o
   5   1   1      699.34      710.35      6.19 o
   6   1   1       10.13        9.94      1.30 o
   7   1   1      120.52      124.91      3.40 o
   8   1   1        2.72        4.44      1.27 o
   9   1   1       40.77       36.05      2.34 o
  -9   2   1        0.47       -1.16      1.16 o
  -8   2   1        0.21       -1.14      1.97 o
  -7   2   1      288.55      297.01      6.31 o
  -6   2   1      236.09      248.45      3.51 o
  -5   2   1       31.92       34.64      1.44 o
  -4   2   1      843.35      924.67      5.88 o
  -3   2   1      594.79      609.11      4.21 o
  -2   2   1      105.82       97.66      1.51 o
  -1   2   1     3772.45     3560.50     19.33 o
   0   2   1       49.02       65.62      1.41 o
   1   2   1    11747.26    10453.88     56.22 o
   2   2   1      812.72      810.85      5.06 o
   3   2   1     1515.28     1527.50      7.77 o
   4   2   1      103.29      113.71      1.37 o
   5   2   1      250.12      256.28      3.87 o
   6   2   1       12.86       11.74      1.35 o
   7   2   1       34.13       34.93      3.70 o
   8   2   1       10.23       10.40      2.26 o
   9   2   1       22.47       23.25      2.04 o
  -9   3   1        8.35        7.82      1.59 o
  -8   3   1        0.08        2.94      1.35 o
  -7   3   1        2.38        2.66      1.28 o
  -6   3   1        4.82        5.14      1.17 o
  -5   3   1      429.06      437.88      4.59 o
  -4   3   1        9.97       13.35      0.79 o
  -3   3   1      690.55      763.17      5.04 o
  -2   3   1     1588.22     1512.81     10.18 o
  -1   3   1     5211.51     5084.16     38.48 o
   0   3   1     1459.06     1465.17     11.12 o
   1   3   1      684.83      629.42      3.84 o
   2   3   1      148.84      139.83      1.54 o
   3   3   1      867.66      909.52      5.81 o
   4   3   1      653.79      665.96      4.90 o
   5   3   1       27.50       30.82      1.28 o
   6   3   1        2.36        2.32      0.87 o
   7   3   1      137.34      137.26      3.56 o
   8   3   1        9.95        8.75      2.27 o
   9   3   1        0.00        2.62      2.83 o
  -9   4   1        2.26        2.66      1.29 o
  -8   4   1        1.37        1.77      2.40 o
  -7   4   1       75.81       79.57      2.90 o
  -6   4   1       20.94       20.61      1.38 o
  -5   4   1       36.86       37.12      1.33 o
  -4   4   1      152.42      201.38      2.35 o
  -3   4   1      133.35      117.96      1.64 o
  -2   4   1      185.77      174.22      1.66 o
  -1   4   1     1042.54     1015.39      5.69 o
   0   4   1      400.94      406.66      3.13 o
   1   4   1     2701.02     2788.48     16.75 o
   2   4   1     1406.81     1417.88      8.05 o
   3   4   1       43.97       37.08      1.33 o
   4   4   1      329.46      360.90      4.03 o
   5   4   1       36.15       30.93      1.19 o
   6   4   1       10.78       11.20      1.16 o
   7   4   1       20.62       20.49      1.74 o
   8   4   1       10.24       10.56      1.58 o
   9   4   1       17.66       18.62      1.93 o
  -9   5   1        0.06        0.88      1.25 o
  -8   5   1        1.22        0.61      1.64 o
  -7   5   1       14.29       12.66      1.33 o
  -6   5   1        6.46        5.04      0.89 o
  -5   5   1      163.22      159.14      2.36 o
  -4   5   1        1.89        1.18      0.57 o
  -3   5   1     3508.12     3706.17     18.22 o
  -2   5   1      132.33      134.66      1.35 o
  -1   5   1      279.78      286.68      2.26 o
   0   5   1     1435.69     1459.17      9.53 o
   1   5   1       62.98       51.10      1.41 o
   2   5   1      690.04      731.98      4.80 o
   3   5   1      114.88      112.91      1.63 o
   4   5   1      394.28      420.45      3.72 o
   5   5   1      220.95      218.88      2.76 o
   6   5   1      208.48      207.87      2.91 o
   7   5   1        6.77        7.40      1.72 o
   8   5   1        3.72        6.99      1.43 o
   9   5   1        0.09        1.61      1.46 o
  -9   6   1        5.24        6.48      1.53 o
  -8   6   1        0.03        0.41      1.17 o
  -7   6   1       14.29       14.77      1.34 o
  -6   6   1        0.28        1.08      0.79 o
  -5   6   1       68.87       63.42      1.59 o
  -4   6   1       13.55       19.15      0.95 o
  -3   6   1        8.22        4.51      0.45 o
  -2   6   1        0.00        2.03      0.39 o
  -1   6   1      720.74      739.42      4.13 o
   0   6   1       25.48       28.97      0.85 o
   1   6   1     1660.46     1711.00      9.85 o
   2   6   1      145.90      158.87      1.64 o
   3   6   1      270.02      255.99      2.59 o
   4   6   1      142.42      141.91      2.14 o
   5   6   1       68.86       68.50      1.97 o
   6   6   1       19.53       21.34      1.20 o
   7   6   1       14.69       15.29      1.55 o
   8   6   1        1.33        0.94      1.10 o
  -9   7   1        0.20        2.18      1.72 o
  -8   7   1       30.72       28.06      3.61 o
  -7   7   1       37.28       36.54      1.55 o
  -6   7   1      130.89      124.38      2.92 o
  -5   7   1       46.06       40.59      1.78 o
  -4   7   1       97.26       99.18      1.80 o
  -3   7   1       23.12       17.00      0.88 o
  -2   7   1       23.23       21.31      0.74 o
  -1   7   1      110.75      109.66      1.45 o
   0   7   1      414.72      433.16      3.75 o
   1   7   1      476.58      524.06      4.43 o
   2   7   1     1109.73     1126.71      7.18 o
   3   7   1      302.03      293.44      2.38 o
   4   7   1      134.00      118.86      1.94 o
   5   7   1        0.57        0.56      0.66 o
   6   7   1        0.00        0.25      0.77 o
   7   7   1       13.31       12.86      1.12 o
   8   7   1        0.79        0.39      1.57 o
  -9   8   1        0.62        1.39      1.71 o
  -8   8   1        0.10        3.25      1.90 o
  -7   8   1       48.04       47.43      2.01 o
  -6   8   1      204.58      194.16      2.92 o
  -5   8   1       74.15       75.80      1.81 o
  -4   8   1        0.83        0.97      0.68 o
  -3   8   1       33.53       30.24      0.94 o
  -2   8   1        0.57        0.36      0.40 o
  -1   8   1      296.37      299.72      2.20 o
   0   8   1       30.82       31.53      1.06 o
   1   8   1        5.37        5.20      0.58 o
   2   8   1     1001.74      968.36      5.51 o
   3   8   1       73.28       58.66      1.26 o
   4   8   1        0.00       -0.45      0.63 o
   5   8   1      122.96      124.02      3.90 o
   6   8   1        2.38        2.79      0.99 o
   7   8   1        0.76        0.42      0.97 o
   8   8   1       22.18       28.12      2.98 o
  -8   9   1        8.69        8.92      1.37 o
  -7   9   1       20.40       22.65      1.62 o
  -6   9   1        5.62        4.22      1.09 o
  -5   9   1      375.61      370.11      4.66 o
  -4   9   1      141.59      132.65      2.55 o
  -3   9   1       75.25       71.22      1.30 o
  -2   9   1       78.74       73.28      1.18 o
  -1   9   1       66.27       60.91      0.92 o
   0   9   1       21.67       28.03      1.58 o
   1   9   1       77.00       67.90      2.71 o
   2   9   1       40.98       30.61      1.45 o
   3   9   1       59.62       47.70      3.49 o
   4   9   1     1137.24     1177.88     14.47 o
   5   9   1        0.43        0.39      0.85 o
   6   9   1        0.07       -0.83      0.83 o
   7   9   1       27.86       31.03      1.80 o
   8   9   1        9.88       13.29      2.49 o
  -8  10   1       51.67       61.51      2.94 o
  -7  10   1        9.75       10.51      1.44 o
  -6  10   1        0.95        1.52      1.07 o
  -5  10   1      178.94      180.46      3.26 o
  -4  10   1     1336.25     1362.12     10.66 o
  -3  10   1       16.47       13.06      1.00 o
  -2  10   1      380.67      376.39      4.32 o
  -1  10   1       65.48       71.42      1.89 o
   0  10   1      449.71      473.98      6.17 o
   1  10   1       18.55       15.07      1.54 o
   2  10   1        1.17        0.63      0.53 o
   3  10   1       25.90       21.42      1.48 o
   4  10   1      755.52      768.68     15.39 o
   5  10   1      141.31      137.06      3.43 o
   6  10   1       44.82       43.96      2.39 o
   7  10   1       13.89       15.77      1.50 o
   8  10   1        7.68        9.50      1.66 o
  -8  11   1       12.93       15.44      1.62 o
  -7  11   1        2.90        3.63      1.19 o
  -6  11   1       11.74       11.61      1.31 o
  -5  11   1       46.04       51.52      1.96 o
  -4  11   1       40.91       40.01      3.20 o
  -3  11   1       14.48       13.72      1.51 o
  -2  11   1      162.82      146.06      3.35 o
  -1  11   1        4.58        4.15      0.91 o
   0  11   1       88.69       95.29      2.90 o
   1  11   1      133.31      138.88      3.32 o
   2  11   1      145.80      147.27      3.17 o
   3  11   1       11.77       13.52      1.52 o
   4  11   1        3.15        2.57      0.93 o
   5  11   1        0.01       -0.32      0.76 o
   6  11   1       72.16       68.77      2.39 o
   7  11   1        0.46        0.14      1.01 o
  -7  12   1        4.19        3.76      2.42 o
  -6  12   1       13.62       14.83      3.91 o
  -5  12   1       32.15       34.97      2.29 o
  -4  12   1      425.78      445.03      9.07 o
  -3  12   1      440.09      443.01      6.79 o
  -2  12   1       42.52       39.75      1.70 o
  -1  12   1      136.51      137.78      2.75 o
   0  12   1       19.77       18.47      1.74 o
   1  12   1      223.74      205.99      4.24 o
   2  12   1        1.65        0.42      1.22 o
   3  12   1        3.88        2.81      1.29 o
   4  12   1      129.87      126.14      3.99 o
   5  12   1        8.66        4.49      2.33 o
   6  12   1       19.62       23.31      1.64 o
   7  12   1       11.97       14.80      1.94 o
  -7  13   1       31.24       41.21      5.45 o
  -6  13   1        0.01       -1.15      1.15 o
  -5  13   1       19.54       17.88      2.04 o
  -4  13   1       12.15       14.39      1.83 o
  -3  13   1      573.86      605.51      8.46 o
  -2  13   1        1.69        1.87      0.92 o
  -1  13   1        0.23        0.03      0.86 o
   0  13   1       47.66       44.22      2.42 o
   1  13   1        1.53        3.35      1.39 o
   2  13   1       80.45       83.31      2.96 o
   3  13   1       61.39       64.38      2.87 o
   4  13   1       44.07       45.38      2.60 o
   5  13   1       36.17       38.45      2.55 o
   6  13   1        7.55        7.75      1.78 o
  -6  14   1        4.50        4.81      1.60 o
  -5  14   1        4.71        3.43      1.54 o
  -4  14   1        3.71        3.31      1.43 o
  -3  14   1       16.47       16.18      1.82 o
  -2  14   1       12.54       13.54      1.67 o
  -1  14   1      243.84      246.98      4.02 o
   0  14   1      105.07       98.38      3.39 o
   1  14   1        3.67        2.30      1.44 o
   2  14   1       18.42       17.71      1.79 o
   3  14   1       42.66       52.07      6.81 o
   4  14   1        1.12       -0.16      1.19 o
   5  14   1       28.96       30.76      2.44 o
   6  14   1        5.27        6.16      2.82 o
  -6  15   1        1.63        1.48      1.51 o
  -5  15   1        2.58        3.12      1.45 o
  -4  15   1       47.13       50.42      4.57 o
  -3  15   1       42.10       41.49      2.59 o
  -2  15   1      183.25      175.38      4.47 o
  -1  15   1       57.80       59.93      2.29 o
   0  15   1        9.67       10.20      1.75 o
   1  15   1       10.73        8.75      1.35 o
   2  15   1       11.45       13.53      1.73 o
   3  15   1       13.60       14.59      2.73 o
   4  15   1       17.70       17.90      2.02 o
   5  15   1        0.45        0.77      2.89 o
  -5  16   1        0.93        3.83      3.50 o
  -4  16   1        9.18        7.20      1.72 o
  -3  16   1        5.34        5.34      1.76 o
  -2  16   1       28.70       33.03      2.74 o
  -1  16   1       35.93       38.16      1.95 o
   0  16   1        8.70        6.77      3.64 o
   1  16   1        0.59       -0.16      1.07 o
   2  16   1        0.18        0.20      1.11 o
   3  16   1       18.44       17.47      2.18 o
   4  16   1       18.95       18.51      3.06 o
   5  16   1        4.70        5.76      2.04 o
  -4  17   1        7.22        4.74      1.54 o
  -3  17   1       61.74       72.07      3.79 o
  -2  17   1        7.46        9.36      1.68 o
  -1  17   1        0.83        2.24      1.70 o
   0  17   1      143.59      137.86      3.94 o
   1  17   1       24.21       18.45      1.98 o
   2  17   1        9.13       10.90      1.79 o
   3  17   1        3.17        3.33      1.46 o
   4  17   1       12.93       16.70      2.12 o
  -3  18   1        6.25        8.77      1.88 o
  -2  18   1       66.03       72.91      3.41 o
  -1  18   1        8.73        9.19      1.73 o
   0  18   1       16.69       19.92      1.70 o
   1  18   1       14.12       13.14      1.87 o
   2  18   1        1.59        1.72      2.96 o
   3  18   1       13.25       15.97      2.07 o
  -2  19   1        0.39        1.21      1.40 o
  -1  19   1       12.03       17.57      2.28 o
   0  19   1       49.77       47.88      2.81 o
   1  19   1        7.77       11.72      1.88 o
  -9   0   2        0.11       -1.89      1.91 o
  -8   0   2       20.28       27.56      3.00 o
  -7   0   2       10.29        8.99      2.45 o
  -6   0   2      781.35      789.53     12.60 o
  -5   0   2      183.59      200.61      3.23 o
  -4   0   2      963.86      936.58     12.57 o
  -3   0   2      137.18      131.34      3.38 o
  -2   0   2       68.85       75.15      2.31 o
  -1   0   2     2003.16     2183.56     22.55 o
   0   0   2     6369.94     5851.62     45.17 o
   1   0   2      623.19      617.76      7.52 o
   2   0   2     1749.99     1896.72     14.92 o
   3   0   2      147.37      143.56      3.26 o
   4   0   2       94.92      102.12      2.49 o
   5   0   2       74.84       58.93      2.48 o
   6   0   2        0.03        0.31      1.28 o
   7   0   2       25.39       25.11      2.58 o
   8   0   2        6.91        8.83      2.15 o
   9   0   2        0.06        1.44      1.44 o
  -9   1   2        0.38        0.90      1.35 o
  -8   1   2       19.78       19.52      2.03 o
  -7   1   2      268.39      271.78      5.12 o
  -6   1   2        2.53        1.55      0.84 o
  -5   1   2        0.04        0.55      0.48 o
  -4   1   2      316.30      331.53      4.78 o
  -3   1   2      500.92      511.92      5.41 o
  -2   1   2     1103.08     1112.16      9.07 o
  -1   1   2      566.54      560.66      4.26 o
   0   1   2     4688.76     4531.08     31.47 o
   1   1   2     3916.44     3821.76     21.04 o
   2   1   2       40.03       46.77      0.91 o
   3   1   2       28.74       25.44      0.85 o
   4   1   2        1.18        0.24      0.48 o
   5   1   2      209.16      205.49      3.02 o
   6   1   2      201.39      214.44      4.28 o
   7   1   2        8.83       10.28      1.49 o
   8   1   2       43.02       47.05      2.48 o
   9   1   2       16.27       19.10      3.23 o
  -9   2   2        0.66        1.17      1.42 o
  -8   2   2       39.07       39.38      2.40 o
  -7   2   2       20.13       20.49      1.94 o
  -6   2   2      373.10      370.18      4.40 o
  -5   2   2      152.54      161.89      2.02 o
  -4   2   2      420.34      467.15      4.43 o
  -3   2   2      176.44      173.48      2.28 o
  -2   2   2      851.30      810.55      4.96 o
  -1   2   2      216.02      202.38      1.70 o
   0   2   2      713.41      694.07      7.08 o
   1   2   2     2772.46     2723.87     14.18 o
   2   2   2       71.93       66.25      0.93 o
   3   2   2      208.16      211.75      1.90 o
   4   2   2       88.65       90.66      1.49 o
   5   2   2      188.64      190.49      2.99 o
   6   2   2       21.01       20.58      1.68 o
   7   2   2        0.96        1.18      1.01 o
   8   2   2        2.31        2.90      1.18 o
  -9   3   2        2.30        1.68      1.36 o
  -8   3   2       23.84       21.81      2.06 o
  -7   3   2       33.40       30.77      2.46 o
  -6   3   2        0.40       -0.33      0.83 o
  -5   3   2      164.88      160.54      2.67 o
  -4   3   2       11.18       14.17      1.14 o
  -3   3   2      164.64      156.37      3.23 o
  -2   3   2      214.80      232.77      2.06 o
  -1   3   2      143.07      130.79      1.35 o
   0   3   2      509.71      499.75      3.21 o
   1   3   2      319.37      310.72      2.86 o
   2   3   2      402.99      393.29      3.03 o
   3   3   2      118.96      123.44      1.69 o
   4   3   2       19.78       18.79      0.87 o
   5   3   2        7.34        8.33      0.95 o
   6   3   2        3.37        3.00      1.07 o
   7   3   2        4.53        1.86      1.12 o
   8   3   2       24.38       27.94      2.08 o
  -9   4   2        1.24        3.12      1.47 o
  -8   4   2       41.21       37.21      2.34 o
  -7   4   2       37.05       37.05      2.58 o
  -6   4   2        2.96        2.17      0.97 o
  -5   4   2      114.40      113.78      2.02 o
  -4   4   2        0.16        0.56      0.74 o
  -3   4   2     1505.27     1624.54      8.38 o
  -2   4   2     1071.49     1122.98      6.58 o
  -1   4   2        4.79        5.82      0.42 o
   0   4   2        6.76        6.08      0.38 o
   1   4   2     3730.45     3838.19     22.87 o
   2   4   2       38.51       39.48      0.96 o
   3   4   2      350.10      342.88      3.29 o
   4   4   2      570.20      579.20      4.62 o
   5   4   2        0.23        0.57      0.60 o
   6   4   2       63.18       59.04      1.98 o
   7   4   2       26.15       29.88      1.97 o
   8   4   2       24.71       25.60      2.18 o
  -9   5   2        0.00        3.01      1.56 o
  -8   5   2       64.29       62.42      6.11 o
  -7   5   2      229.40      223.53      3.73 o
  -6   5   2        3.65        1.91      1.00 o
  -5   5   2      226.01      238.82      4.53 o
  -4   5   2        4.46        3.18      0.74 o
  -3   5   2       20.95       16.87      0.75 o
  -2   5   2      566.21      591.21      4.01 o
  -1   5   2       92.01      108.58      2.18 o
   0   5   2      321.36      344.71      3.21 o
   1   5   2      842.42      872.59      6.22 o
   2   5   2     1446.44     1547.66      8.95 o
   3   5   2       93.23       87.90      1.87 o
   4   5   2       97.23       94.76      1.72 o
   5   5   2       79.42       74.30      1.69 o
   6   5   2        4.41        4.18      0.79 o
   7   5   2        8.96       10.56      1.45 o
   8   5   2       49.15       54.52      3.87 o
  -9   6   2        0.03        1.58      1.39 o
  -8   6   2        0.52       -1.25      1.25 o
  -7   6   2        1.30        2.42      1.10 o
  -6   6   2       33.29       37.03      1.77 o
  -5   6   2       10.53        7.51      0.88 o
  -4   6   2        0.16       -0.14      0.63 o
  -3   6   2       86.87       97.18      1.34 o
  -2   6   2       89.81       95.91      1.27 o
  -1   6   2     1309.87     1393.60      9.06 o
   0   6   2      548.94      551.34      4.21 o
   1   6   2      245.55      275.21      4.37 o
   2   6   2     1131.49     1227.68      7.46 o
   3   6   2     1024.49     1057.43      6.94 o
   4   6   2       14.99       14.53      0.86 o
   5   6   2       46.03       42.83      1.42 o
   6   6   2       83.81       79.05      1.92 o
   7   6   2        9.28       12.19      2.37 o
   8   6   2        0.52        1.75      1.09 o
  -9   7   2        7.55       14.78      1.90 o
  -8   7   2        4.72        5.52      1.52 o
  -7   7   2       66.96       57.68      1.86 o
  -6   7   2       67.16       61.74      1.82 o
  -5   7   2        6.88        8.03      0.92 o
  -4   7   2       10.26       11.29      0.88 o
  -3   7   2        2.13        2.04      0.48 o
  -2   7   2      571.00      591.18      6.36 o
  -1   7   2      583.67      618.14      3.81 o
   0   7   2       34.62       37.55      0.89 o
   1   7   2      126.40      142.00      2.14 o
   2   7   2       21.08       24.08      1.00 o
   3   7   2        4.65        2.52      0.54 o
   4   7   2        3.82        4.38      0.67 o
   5   7   2        5.46        7.28      0.84 o
   6   7   2        3.33        5.24      0.95 o
   7   7   2       19.74       20.17      2.61 o
   8   7   2        4.88        6.88      2.09 o
  -9   8   2        2.34        2.57      2.04 o
  -8   8   2       29.54       29.66      3.10 o
  -7   8   2        3.05        3.09      0.95 o
  -6   8   2      236.37      238.40      3.26 o
  -5   8   2        0.32        0.18      0.75 o
  -4   8   2       71.34       74.02      1.66 o
  -3   8   2       12.82       10.58      0.67 o
  -2   8   2        1.24        0.14      0.42 o
  -1   8   2      140.82      147.56      1.55 o
   0   8   2     1747.11     1910.26     10.74 o
   1   8   2     1514.02     1572.22      9.09 o
   2   8   2      173.69      192.09      1.86 o
   3   8   2       53.36       54.05      1.66 o
   4   8   2      198.98      197.47      3.23 o
   5   8   2      186.45      184.65      3.30 o
   6   8   2        2.45        3.56      1.00 o
   7   8   2       24.62       29.90      2.35 o
   8   8   2        1.20        0.79      1.64 o
  -8   9   2       19.56       22.12      2.77 o
  -7   9   2       22.32       20.97      1.53 o
  -6   9   2        0.28        0.34      1.01 o
  -5   9   2      125.23      124.71      2.29 o
  -4   9   2       72.05       73.71      2.23 o
  -3   9   2        0.66        0.36      0.53 o
  -2   9   2      130.39      122.14      1.55 o
  -1   9   2        0.82        0.50      0.42 o
   0   9   2       27.68       26.69      1.09 o
   1   9   2      313.73      313.45      3.52 o
   2   9   2        0.64        0.61      0.49 o
   3   9   2        1.08        0.42      0.69 o
   4   9   2        2.75        1.25      0.87 o
   5   9   2      131.47      137.45      6.04 o
   6   9   2        9.85       11.08      1.37 o
   7   9   2        0.13        0.58      0.99 o
  -8  10   2        5.84        9.18      1.44 o
  -7  10   2        1.69        1.42      1.07 o
  -6  10   2        0.04        1.21      0.97 o
  -5  10   2       25.76       29.67      1.55 o
  -4  10   2      316.12      296.14      3.96 o
  -3  10   2       44.63       44.64      1.42 o
  -2  10   2        0.67        0.29      0.77 o
  -1  10   2        0.52        0.55      0.65 o
   0  10   2       40.65       39.14      1.97 o
   1  10   2        5.42        5.78      0.76 o
   2  10   2       38.04       37.39      1.19 o
   3  10   2        1.25        0.70      0.74 o
   4  10   2        7.39        5.56      1.25 o
   5  10   2       29.16       27.99      1.59 o
   6  10   2        0.24        1.07      0.92 o
   7  10   2        0.77        0.17      1.00 o
  -8  11   2        0.03        0.70      1.06 o
  -7  11   2       23.78       24.20      2.50 o
  -6  11   2       15.97       19.13      2.87 o
  -5  11   2        1.88        2.53      1.26 o
  -4  11   2       60.81       63.48      2.65 o
  -3  11   2      147.15      148.29      3.61 o
  -2  11   2       68.89       61.35      2.27 o
  -1  11   2        0.64       -0.40      0.92 o
   0  11   2       65.58       63.37      2.46 o
   1  11   2        4.17        4.04      1.32 o
   2  11   2       93.41       92.64      1.81 o
   3  11   2        3.25        5.27      0.89 o
   4  11   2        0.95        0.16      0.89 o
   5  11   2      116.49      114.20      2.87 o
   6  11   2       12.94       14.52      1.46 o
   7  11   2        5.66        6.34      1.29 o
  -7  12   2       25.69       24.24      3.97 o
  -6  12   2       14.85       11.69      1.80 o
  -5  12   2        1.25        0.61      1.12 o
  -4  12   2        0.01       -0.88      1.48 o
  -3  12   2      356.20      354.26      7.12 o
  -2  12   2       41.55       36.84      1.66 o
  -1  12   2       12.44       12.31      1.15 o
   0  12   2       21.34       19.32      1.74 o
   1  12   2       15.26       10.19      1.46 o
   2  12   2       18.28       20.27      1.76 o
   3  12   2        0.10       -1.22      1.22 o
   4  12   2       30.72       26.68      1.53 o
   5  12   2        9.41        7.19      1.16 o
   6  12   2        0.09        0.29      0.97 o
  -7  13   2       24.48       31.35      2.52 o
  -6  13   2        0.03        0.87      1.39 o
  -5  13   2        0.02       -0.04      1.24 o
  -4  13   2      118.89      115.38      3.66 o
  -3  13   2       15.60       15.70      3.52 o
  -2  13   2       58.30       61.62      2.14 o
  -1  13   2      104.74      111.76      2.67 o
   0  13   2       21.28       27.73      3.84 o
   1  13   2       27.16       24.37      1.88 o
   2  13   2        9.46        5.89      1.85 o
   3  13   2        0.06        0.98      1.14 o
   4  13   2       72.44       77.00      3.14 o
   5  13   2        5.79        3.11      2.30 o
   6  13   2        0.16        0.52      1.38 o
  -6  14   2        0.46        1.78      1.50 o
  -5  14   2        3.45        4.75      1.57 o
  -4  14   2        9.63        9.47      1.68 o
  -3  14   2      378.65      388.43      6.74 o
  -2  14   2       93.31      104.16      2.74 o
  -1  14   2       11.02       11.09      1.27 o
   0  14   2       16.67       17.12      1.38 o
   1  14   2       11.41        9.28      1.80 o
   2  14   2       27.37       22.76      2.56 o
   3  14   2       11.99       13.20      1.77 o
   4  14   2        1.74        3.27      1.75 o
   5  14   2        4.64        2.62      1.44 o
   6  14   2        5.17        6.11      2.82 o
  -6  15   2        3.64        2.66      1.58 o
  -5  15   2        5.42        4.81      1.63 o
  -4  15   2        0.94        0.48      1.30 o
  -3  15   2        7.50        5.30      1.52 o
  -2  15   2        4.50        1.31      1.24 o
  -1  15   2        0.61        2.68      1.07 o
   0  15   2        7.50        7.37      1.21 o
   1  15   2      113.63      119.45      5.90 o
   2  15   2        6.65        4.59      1.55 o
   3  15   2        0.05        1.39      2.26 o
   4  15   2        6.69        5.85      1.75 o
   5  15   2        2.54        2.63      1.46 o
  -5  16   2        1.96        0.73      1.97 o
  -4  16   2        0.84        0.85      1.52 o
  -3  16   2       21.43       18.23      2.02 o
  -2  16   2       33.26       37.35      2.49 o
  -1  16   2       45.83       50.06      4.28 o
   0  16   2        6.32       10.33      1.57 o
   1  16   2       19.86       23.63      2.08 o
   2  16   2       14.61       12.53      2.93 o
   3  16   2        0.02       -1.14      1.14 o
   4  16   2       13.30       16.14      3.33 o
  -4  17   2        4.84        6.24      1.78 o
  -3  17   2        4.03        4.81      1.64 o
  -2  17   2       38.57       40.64      3.52 o
  -1  17   2       21.20       23.05      2.73 o
   0  17   2        0.01        0.30      0.98 o
   1  17   2        5.89        4.52      1.40 o
   2  17   2        5.85        7.66      1.63 o
   3  17   2       49.94       60.31      7.12 o
  -3  18   2        5.61        4.85      1.69 o
  -2  18   2        4.81        4.12      1.92 o
  -1  18   2       22.17       20.41      2.11 o
   0  18   2       22.35       28.11      2.30 o
   1  18   2        0.30       -1.41      1.67 o
   2  18   2        5.79        8.44      1.72 o
  -1  19   2        5.50        5.21      1.64 o
   0  19   2       32.48       34.87      3.36 o
  -9   1   3        1.22        1.40      2.25 o
  -8   1   3       38.74       35.58      2.51 o
  -7   1   3       33.78       32.06      3.38 o
  -6   1   3      126.16      120.91      3.14 o
  -5   1   3        0.01        1.23      1.20 o
  -4   1   3      116.86      113.45      2.61 o
  -3   1   3       71.17       85.01      2.07 o
  -2   1   3      529.09      562.04      8.38 o
  -1   1   3      327.19      342.19      3.15 o
   0   1   3     1899.34     1904.98     12.13 o
   1   1   3       84.02       89.31      1.03 o
   2   1   3      151.42      149.86      1.55 o
   3   1   3      102.20      101.79      1.69 o
   4   1   3       58.07       55.63      1.37 o
   5   1   3       21.98       18.87      1.15 o
   6   1   3        0.10        0.51      0.92 o
   7   1   3        1.00        1.05      0.96 o
   8   1   3        0.57       -0.31      0.94 o
  -9   2   3       15.91       12.70      1.98 o
  -8   2   3       23.56       27.66      2.22 o
  -7   2   3        2.58        3.54      1.56 o
  -6   2   3       10.86       10.68      1.10 o
  -5   2   3      115.20      104.86      4.44 o
  -4   2   3       63.30       74.17      3.78 o
  -3   2   3       98.94      104.73      2.88 o
  -2   2   3      779.89      842.93      5.34 o
  -1   2   3        0.25        1.52      0.38 o
   0   2   3        4.51        6.34      0.39 o
   1   2   3      408.89      404.67      3.00 o
   2   2   3      467.93      448.58      3.05 o
   3   2   3       40.25       44.80      0.95 o
   4   2   3      144.69      133.48      1.99 o
   5   2   3       80.16       73.43      1.95 o
   6   2   3       23.35       24.13      3.87 o
   7   2   3        3.11        3.43      1.12 o
   8   2   3        9.55       13.69      1.67 o
  -9   3   3        0.47        0.89      1.80 o
  -8   3   3       16.26       18.42      2.03 o
  -7   3   3      113.68      115.08      9.14 o
  -6   3   3       30.19       27.90      1.46 o
  -5   3   3       20.26       17.06      1.22 o
  -4   3   3      129.84      147.56      3.01 o
  -3   3   3      219.15      245.70      2.89 o
  -2   3   3       30.54       24.77      1.04 o
  -1   3   3      245.71      237.73      2.12 o
   0   3   3      179.98      166.54      1.64 o
   1   3   3       42.89       40.02      1.08 o
   2   3   3      220.04      192.55      3.19 o
   3   3   3        1.90        1.21      0.47 o
   4   3   3        6.07        6.85      0.71 o
   5   3   3        4.25        5.28      0.89 o
   6   3   3       19.86       19.99      1.68 o
   7   3   3        9.53       10.66      1.44 o
   8   3   3        3.15        3.72      1.20 o
  -9   4   3       14.51       16.77      2.41 o
  -8   4   3        0.09        0.06      1.32 o
  -7   4   3       48.72       43.57      1.94 o
  -6   4   3        0.06        1.64      0.97 o
  -5   4   3       15.11       14.23      1.86 o
  -4   4   3      101.81      118.13      2.25 o
  -3   4   3      902.34      985.26      6.34 o
  -2   4   3      139.25      161.32      1.83 o
  -1   4   3      142.61      147.73      1.64 o
   0   4   3      572.67      593.94      3.97 o
   1   4   3       63.63       56.97      1.27 o
   2   4   3       28.92       22.87      0.79 o
   3   4   3       76.44       73.40      1.38 o
   4   4   3       24.26       22.64      0.99 o
   5   4   3       22.09       23.01      1.35 o
   6   4   3       62.00       62.46      3.06 o
   7   4   3        5.57        6.48      1.27 o
   8   4   3       12.89       18.64      3.45 o
  -9   5   3       12.73       14.57      3.65 o
  -8   5   3        0.75       -0.59      1.43 o
  -7   5   3       19.14       16.60      2.91 o
  -6   5   3       12.95       12.63      1.29 o
  -5   5   3       42.81       43.30      1.46 o
  -4   5   3      150.29      150.56      2.19 o
  -3   5   3      458.15      549.41      4.17 o
  -2   5   3      426.92      462.69      3.64 o
  -1   5   3      345.38      334.00      3.91 o
   0   5   3       37.86       34.20      0.81 o
   1   5   3       28.98       27.41      1.07 o
   2   5   3       32.71       37.57      1.00 o
   3   5   3        0.07       -0.48      0.48 o
   4   5   3       44.21       40.22      1.26 o
   5   5   3        7.26        9.52      1.08 o
   6   5   3       38.05       39.05      2.20 o
   7   5   3        0.01        2.84      1.07 o
   8   5   3        1.72        4.09      1.31 o
  -9   6   3        3.71        5.17      1.66 o
  -8   6   3        1.25        0.88      2.29 o
  -7   6   3        7.51        9.62      1.33 o
  -6   6   3       12.39       11.15      1.07 o
  -5   6   3       33.79       32.49      1.31 o
  -4   6   3        6.25        4.96      0.70 o
  -3   6   3      112.73      117.23      2.94 o
  -2   6   3       19.01       16.72      1.04 o
  -1   6   3      270.28      273.43      2.45 o
   0   6   3      146.24      132.38      1.58 o
   1   6   3      184.42      203.53      2.47 o
   2   6   3       19.99       16.95      0.75 o
   3   6   3        2.18        1.18      0.53 o
   4   6   3       42.41       42.31      1.64 o
   5   6   3       60.00       57.63      1.57 o
   6   6   3        9.07        9.40      1.63 o
   7   6   3        0.00       -1.04      1.04 o
   8   6   3        1.25        0.70      1.63 o
  -9   7   3        0.34        0.72      1.46 o
  -8   7   3       10.19       12.31      1.80 o
  -7   7   3        0.19        0.50      0.84 o
  -6   7   3        2.71        2.06      0.88 o
  -5   7   3       11.24       10.20      0.98 o
  -4   7   3      119.35      126.19      1.77 o
  -3   7   3       33.15       33.90      0.99 o
  -2   7   3      327.78      344.26      3.02 o
  -1   7   3      374.99      386.39      3.14 o
   0   7   3       44.76       44.92      0.98 o
   1   7   3      170.25      194.75      2.42 o
   2   7   3       20.99       21.89      0.85 o
   3   7   3        0.94        2.08      0.53 o
   4   7   3        1.85        1.80      0.63 o
   5   7   3       31.57       34.73      1.35 o
   6   7   3       49.49       49.47      2.58 o
   7   7   3       33.24       39.34      3.36 o
  -9   8   3        5.00        8.94      2.58 o
  -8   8   3        0.56        0.13      1.12 o
  -7   8   3        7.78        7.10      1.08 o
  -6   8   3        1.70        2.65      0.89 o
  -5   8   3        0.29        0.69      0.78 o
  -4   8   3       21.62       18.45      1.03 o
  -3   8   3      162.42      154.21      1.92 o
  -2   8   3        0.20        0.22      0.44 o
  -1   8   3       82.83       84.11      1.39 o
   0   8   3       14.73       12.78      0.62 o
   1   8   3       64.50       51.69      1.23 o
   2   8   3       85.38       85.77      1.94 o
   3   8   3       46.79       43.87      2.21 o
   4   8   3       78.25       76.70      2.13 o
   5   8   3      158.49      159.97      3.15 o
   6   8   3        4.22        3.33      1.31 o
   7   8   3        0.60        1.68      1.56 o
  -8   9   3        3.89        4.38      1.21 o
  -7   9   3        3.35        2.97      1.13 o
  -6   9   3        0.06        0.48      0.87 o
  -5   9   3       23.40       22.67      1.59 o
  -4   9   3        3.85        3.66      0.80 o
  -3   9   3       93.14       98.16      2.24 o
  -2   9   3      280.43      261.24      2.47 o
  -1   9   3        1.40        1.71      0.52 o
   0   9   3       29.46       27.45      1.86 o
   1   9   3      128.82      131.65      4.80 o
   2   9   3       52.27       50.64      2.07 o
   3   9   3       45.07       51.60      1.73 o
   4   9   3       74.49       72.00      2.11 o
   5   9   3        0.38        0.26      0.82 o
   6   9   3       61.98       67.38      3.02 o
   7   9   3        0.76        1.93      1.39 o
  -8  10   3       17.76       12.23      1.52 o
  -7  10   3       13.23       14.08      1.66 o
  -6  10   3        2.91        1.06      1.10 o
  -5  10   3       13.55       11.84      1.23 o
  -4  10   3       17.19       15.82      1.24 o
  -3  10   3      120.36      112.31      2.05 o
  -2  10   3      121.01      128.42      2.03 o
  -1  10   3       35.90       34.05      1.13 o
   0  10   3       33.23       34.92      1.46 o
   1  10   3      171.50      166.83      2.72 o
   2  10   3       12.01       11.19      0.81 o
   3  10   3        5.49        3.07      0.86 o
   4  10   3        0.77       -0.52      0.73 o
   5  10   3       20.92       24.99      1.58 o
   6  10   3        1.21        1.41      1.26 o
   7  10   3        0.87        2.97      1.46 o
  -8  11   3        0.05       -1.37      1.37 o
  -7  11   3       24.96       21.40      4.84 o
  -6  11   3       26.23       24.52      2.09 o
  -5  11   3       63.06       62.12      2.79 o
  -4  11   3      220.13      212.30      4.96 o
  -3  11   3      360.26      367.94      4.63 o
  -2  11   3      114.80       99.27      2.35 o
  -1  11   3        1.13        1.34      0.79 o
   0  11   3       23.63       20.78      1.27 o
   1  11   3       30.47       29.82      1.76 o
   2  11   3       53.82       52.11      1.72 o
   3  11   3       67.05       58.41      2.05 o
   4  11   3       71.75       60.84      2.11 o
   5  11   3        0.00       -0.86      0.86 o
   6  11   3        0.14        0.05      1.71 o
  -7  12   3       19.18       21.73      2.22 o
  -6  12   3        6.57        6.23      1.59 o
  -5  12   3        0.94        0.64      1.17 o
  -4  12   3       54.47       55.72      2.63 o
  -3  12   3      146.57      156.45      4.53 o
  -2  12   3      402.55      394.40      6.54 o
  -1  12   3       12.03       14.04      1.21 o
   0  12   3       22.15       24.76      1.43 o
   1  12   3        0.34       -1.00      1.03 o
   2  12   3       32.46       23.48      1.84 o
   3  12   3       16.35       15.18      1.23 o
   4  12   3        6.34        8.13      1.13 o
   5  12   3        5.53        5.59      1.14 o
   6  12   3        0.00        3.30      1.33 o
  -7  13   3        0.47       -1.32      1.32 o
  -6  13   3       19.21       19.09      2.14 o
  -5  13   3        6.67        6.90      1.63 o
  -4  13   3       82.72       84.71      3.20 o
  -3  13   3        1.22        1.09      1.13 o
  -2  13   3       34.93       32.67      2.14 o
  -1  13   3        8.95       10.20      1.19 o
   0  13   3       20.58       21.65      1.43 o
   1  13   3       12.84       12.91      1.61 o
   2  13   3      166.20      163.67      4.35 o
   3  13   3        3.41        4.42      1.25 o
   4  13   3       10.67       12.21      3.27 o
   5  13   3       26.42       23.51      2.22 o
  -6  14   3        0.70        0.51      1.50 o
  -5  14   3        4.51        5.32      2.82 o
  -4  14   3        6.65        8.84      1.62 o
  -3  14   3       74.80       71.86      3.06 o
  -2  14   3        0.31        0.92      0.92 o
  -1  14   3       28.04       25.69      2.18 o
   0  14   3       35.56       34.77      1.75 o
   1  14   3       26.83       30.38      2.18 o
   2  14   3       24.93       23.86      2.81 o
   3  14   3        0.06       -0.05      1.12 o
   4  14   3        0.49        3.34      1.41 o
   5  14   3       36.80       42.34      4.28 o
  -6  15   3        4.87        4.96      1.65 o
  -5  15   3        3.14        1.47      1.44 o
  -4  15   3        4.34        2.63      1.45 o
  -3  15   3        2.04        2.44      1.40 o
  -2  15   3        3.87        6.04      1.47 o
  -1  15   3        0.93       -0.87      0.87 o
   0  15   3        2.38        3.32      1.05 o
   1  15   3       17.59       10.61      2.74 o
   2  15   3        0.61        2.32      1.51 o
   3  15   3        0.42        0.35      1.08 o
   4  15   3       40.24       50.30      2.88 o
  -5  16   3        0.51        1.81      1.44 o
  -4  16   3        1.16       -0.06      1.39 o
  -3  16   3        5.12        2.42      1.51 o
  -2  16   3       40.47       34.13      2.42 o
  -1  16   3        0.14        0.42      1.03 o
   0  16   3       11.63       12.09      2.02 o
   1  16   3        0.50        1.33      0.82 o
   2  16   3       17.46       13.71      4.28 o
   3  16   3        6.83        8.55      1.71 o
   4  16   3        5.09        6.38      1.98 o
  -4  17   3        0.27       -0.27      3.55 o
  -3  17   3        7.86        8.43      3.81 o
  -2  17   3       59.17       65.36      3.22 o
  -1  17   3        3.64        1.16      1.13 o
   0  17   3        4.39        6.53      1.59 o
   1  17   3        6.19        5.57      1.09 o
   2  17   3        2.84        3.76      1.39 o
   3  17   3        7.21        8.76      1.80 o
  -3  18   3       22.98       26.97      2.51 o
  -2  18   3        5.32        6.72      1.77 o
  -1  18   3       11.54       11.28      1.83 o
   0  18   3       43.27       41.13      2.66 o
   1  18   3        0.73        0.56      0.82 o
  -9   0   4       27.01       28.76      3.64 o
  -8   0   4       66.49       65.07      4.66 o
  -7   0   4      260.22      261.91      7.51 o
  -6   0   4      382.30      398.34      8.71 o
  -5   0   4      453.75      469.11      8.81 o
  -4   0   4       92.49       87.97      3.54 o
  -3   0   4      353.08      360.64      6.58 o
  -2   0   4      859.61      949.50     12.29 o
  -1   0   4     5391.33     5740.63     57.63 o
   0   0   4      172.84      182.05      3.46 o
   1   0   4      522.87      527.02      7.84 o
   2   0   4        5.00        4.87      0.83 o
   3   0   4       38.10       37.25      1.60 o
   4   0   4       19.79       19.12      2.60 o
   5   0   4      256.95      262.51      6.72 o
   6   0   4       51.43       48.47      3.21 o
   7   0   4       31.11       29.39      2.96 o
  -9   1   4        6.52        9.45      2.05 o
  -8   1   4       54.72       59.16      3.07 o
  -7   1   4       57.06       55.82      2.83 o
  -6   1   4      421.83      407.13      9.11 o
  -5   1   4       91.19       79.00      2.78 o
  -4   1   4        0.85        1.66      0.95 o
  -3   1   4      500.42      539.91      7.23 o
  -2   1   4        4.15        2.82      0.67 o
  -1   1   4       59.20       64.57      1.42 o
   0   1   4      554.35      632.14      5.29 o
   1   1   4        0.12        1.19      0.43 o
   2   1   4      161.32      151.60      2.07 o
   3   1   4       26.68       28.88      1.06 o
   4   1   4        5.47        6.57      0.71 o
   5   1   4       14.90       13.67      1.40 o
   6   1   4        5.33        3.89      1.15 o
   7   1   4        2.27        0.86      1.03 o
  -9   2   4        1.86        1.96      1.66 o
  -8   2   4       54.80       50.65      2.83 o
  -7   2   4       25.39       25.79      3.80 o
  -6   2   4      233.19      230.59      4.65 o
  -5   2   4        5.84        5.37      1.40 o
  -4   2   4      116.78      123.02      2.87 o
  -3   2   4      553.18      533.04      6.99 o
  -2   2   4        3.97        6.42      0.65 o
  -1   2   4        0.68        0.55      0.40 o
   0   2   4       55.34       63.30      3.69 o
   1   2   4     1189.81     1237.05      9.10 o
   2   2   4       32.48       27.11      0.92 o
   3   2   4        3.11        2.76      0.57 o
   4   2   4       11.35       12.23      0.83 o
   5   2   4        2.44        2.52      0.81 o
   6   2   4        2.51        4.21      1.53 o
   7   2   4        2.97        2.40      1.12 o
  -9   3   4       21.24       24.82      2.41 o
  -8   3   4       17.28       17.68      2.15 o
  -7   3   4       35.37       34.40      2.63 o
  -6   3   4       39.61       35.34      2.30 o
  -5   3   4        6.82        5.70      1.40 o
  -4   3   4        6.39        5.64      1.15 o
  -3   3   4      287.11      305.49      5.34 o
  -2   3   4      719.32      802.52      5.42 o
  -1   3   4      126.43      124.94      1.59 o
   0   3   4        2.61        2.52      0.37 o
   1   3   4      331.54      312.97      3.45 o
   2   3   4      846.46      839.00      5.67 o
   3   3   4       21.49       22.32      2.53 o
   4   3   4       28.60       28.32      1.34 o
   5   3   4        1.35        0.77      0.71 o
   6   3   4       46.60       50.54      2.34 o
   7   3   4       14.63       16.36      1.74 o
  -9   4   4       11.14       17.12      2.23 o
  -8   4   4        4.46        5.58      2.22 o
  -7   4   4        2.81        3.50      1.06 o
  -6   4   4        1.44        2.33      1.22 o
  -5   4   4      309.76      303.12      5.41 o
  -4   4   4      189.56      195.67      2.93 o
  -3   4   4        0.02        0.63      0.46 o
  -2   4   4        8.55        7.92      0.59 o
  -1   4   4       10.60        8.81      0.56 o
   0   4   4      332.86      351.49      2.89 o
   1   4   4      363.24      391.94      3.10 o
   2   4   4      714.75      711.86      5.10 o
   3   4   4       60.24       52.57      1.59 o
   4   4   4       24.20       21.93      1.23 o
   5   4   4        8.28        8.30      1.02 o
   6   4   4       34.13       34.59      2.06 o
   7   4   4        5.25        4.83      1.29 o
  -9   5   4       11.41        9.61      1.94 o
  -8   5   4        9.19        9.78      1.91 o
  -7   5   4       68.02       64.85      2.36 o
  -6   5   4       24.42       21.66      1.47 o
  -5   5   4       54.57       48.01      2.42 o
  -4   5   4      222.71      222.60      5.08 o
  -3   5   4      326.03      347.35      3.26 o
  -2   5   4        4.07        4.32      0.54 o
  -1   5   4       10.33       10.48      0.87 o
   0   5   4       14.64       15.71      0.67 o
   1   5   4      134.74      127.82      2.12 o
   2   5   4      130.29      128.71      1.87 o
   3   5   4       19.82       18.87      1.09 o
   4   5   4       88.85       86.43      2.16 o
   5   5   4        1.84        0.57      0.75 o
   6   5   4        0.00        0.05      0.75 o
   7   5   4        5.09        6.59      1.39 o
  -9   6   4       19.32       18.52      2.55 o
  -8   6   4        0.19        2.84      1.50 o
  -7   6   4        5.06        2.52      1.16 o
  -6   6   4      110.89      105.35      2.67 o
  -5   6   4       13.87       11.05      0.98 o
  -4   6   4       35.82       37.01      1.24 o
  -3   6   4      184.06      196.09      3.11 o
  -2   6   4        0.21       -0.01      0.46 o
  -1   6   4      135.41      136.86      1.80 o
   0   6   4        0.39        0.70      0.40 o
   1   6   4      272.72      284.35      2.69 o
   2   6   4       33.81       34.94      1.32 o
   3   6   4       15.14       13.64      0.96 o
   4   6   4        0.20        1.58      0.71 o
   5   6   4       11.91       14.03      1.22 o
   6   6   4       29.41       31.26      2.31 o
   7   6   4        2.86        2.42      1.79 o
  -9   7   4       10.74       12.72      2.03 o
  -8   7   4        0.34        3.39      1.26 o
  -7   7   4       96.63       87.00      3.14 o
  -6   7   4      118.09      100.42      2.26 o
  -5   7   4        2.70        1.55      0.78 o
  -4   7   4       40.56       32.45      1.43 o
  -3   7   4       91.38       93.80      1.71 o
  -2   7   4        6.96        7.18      0.71 o
  -1   7   4        1.61        0.94      0.44 o
   0   7   4        7.56       10.67      0.63 o
   1   7   4       44.79       43.06      1.56 o
   2   7   4       78.14       75.04      1.49 o
   3   7   4       18.12       16.34      0.89 o
   4   7   4        0.20       -0.39      0.71 o
   5   7   4       11.27       13.18      1.60 o
   6   7   4       19.88       26.29      4.40 o
   7   7   4        0.89        1.07      1.60 o
  -8   8   4       10.28       11.52      1.55 o
  -7   8   4       26.38       20.36      2.00 o
  -6   8   4        6.27        2.54      0.94 o
  -5   8   4       10.37       10.99      1.04 o
  -4   8   4        0.14       -0.52      0.55 o
  -3   8   4       20.71       18.81      1.24 o
  -2   8   4       52.76       52.48      1.33 o
  -1   8   4      247.89      226.96      2.47 o
   0   8   4       29.37       29.86      0.96 o
   1   8   4       38.87       39.28      1.33 o
   2   8   4        3.31        3.41      0.72 o
   3   8   4       50.92       51.27      2.36 o
   4   8   4       15.93       12.87      1.55 o
   5   8   4       45.38       41.02      2.35 o
   6   8   4        0.92        1.47      2.62 o
   7   8   4        2.17        5.09      1.92 o
  -8   9   4        9.06        5.20      1.70 o
  -7   9   4        2.04       -0.21      0.94 o
  -6   9   4      201.20      181.78      3.00 o
  -5   9   4       13.53        9.96      0.99 o
  -4   9   4       95.59       94.02      3.15 o
  -3   9   4      141.57      133.83      1.91 o
  -2   9   4       43.75       38.19      1.41 o
  -1   9   4       96.29       99.17      2.49 o
   0   9   4       12.42       13.40      0.94 o
   1   9   4       13.63       10.91      0.91 o
   2   9   4       32.66       26.01      1.29 o
   3   9   4       18.89       18.00      1.26 o
   4   9   4       25.89       23.64      1.88 o
   5   9   4        0.97        1.57      1.17 o
   6   9   4        4.34        7.37      2.36 o
  -8  10   4       12.72       13.06      1.58 o
  -7  10   4        1.16        0.85      1.00 o
  -6  10   4       36.12       30.56      1.74 o
  -5  10   4       14.41       13.38      1.32 o
  -4  10   4       11.16        9.13      1.10 o
  -3  10   4        1.46        2.55      0.72 o
  -2  10   4      134.92      127.80      2.15 o
  -1  10   4      233.88      229.73      3.22 o
   0  10   4      100.73       94.81      2.63 o
   1  10   4      100.00      103.85      3.14 o
   2  10   4        0.01        0.10      0.67 o
   3  10   4        5.02        4.07      0.86 o
   4  10   4       65.73       62.16      2.72 o
   5  10   4       65.42       66.34      3.92 o
   6  10   4        2.39        3.66      1.43 o
  -8  11   4        6.01        6.57      1.72 o
  -7  11   4        0.93        0.50      1.22 o
  -6  11   4       18.01       18.29      1.92 o
  -5  11   4        3.37        4.82      1.37 o
  -4  11   4       10.19        9.47      1.72 o
  -3  11   4        2.04        1.79      0.87 o
  -2  11   4       16.76       17.57      1.91 o
  -1  11   4       21.81       19.76      1.02 o
   0  11   4        1.66        0.97      0.55 o
   1  11   4        5.54        4.96      0.81 o
   2  11   4        0.01        1.07      0.76 o
   3  11   4       15.27       12.83      1.18 o
   4  11   4        7.45        5.43      1.36 o
   5  11   4        4.87        6.04      1.45 o
   6  11   4        0.28        0.28      1.27 o
  -7  12   4       13.61       13.93      2.38 o
  -6  12   4       30.94       27.05      2.23 o
  -5  12   4       60.19       56.67      2.79 o
  -4  12   4       25.71       21.57      1.85 o
  -3  12   4       26.00       31.04      2.04 o
  -2  12   4      131.29      138.19      2.95 o
  -1  12   4        0.02        0.33      0.88 o
   0  12   4       25.33       27.91      1.49 o
   1  12   4       12.73       15.19      1.58 o
   2  12   4      201.29      204.66      3.50 o
   3  12   4       19.50       18.65      1.37 o
   4  12   4        2.09        0.93      1.04 o
   5  12   4        0.02       -0.67      1.15 o
  -7  13   4        4.71        2.96      1.60 o
  -6  13   4       10.10       10.16      2.03 o
  -5  13   4        9.72        6.47      2.04 o
  -4  13   4        1.31        1.80      1.20 o
  -3  13   4      241.84      239.58      5.08 o
  -2  13   4        0.56        2.97      1.00 o
  -1  13   4        1.06        1.12      0.89 o
   0  13   4       23.59       20.10      2.66 o
   1  13   4        2.67        4.05      1.29 o
   2  13   4       44.96       31.63      2.17 o
   3  13   4        0.01        0.28      1.12 o
   4  13   4        0.10       -0.90      2.25 o
   5  13   4        0.25        1.09      2.21 o
  -6  14   4        1.34        1.43      1.36 o
  -5  14   4        2.74        3.81      1.45 o
  -4  14   4        0.09       -1.05      1.12 o
  -3  14   4      183.59      181.70      4.62 o
  -2  14   4       18.03       15.07      2.25 o
  -1  14   4       48.73       39.31      1.88 o
   0  14   4       16.64       19.18      1.44 o
   1  14   4       14.77       12.39      2.99 o
   2  14   4        1.04        3.96      1.25 o
   3  14   4        1.29        1.15      1.21 o
   4  14   4        0.13        2.76      2.32 o
  -5  15   4       30.37       39.48      2.74 o
  -4  15   4       19.69       22.55      2.48 o
  -3  15   4       93.77      109.26      6.33 o
  -2  15   4        2.27        1.74      1.04 o
  -1  15   4        0.96        2.34      1.03 o
   0  15   4        5.10        3.22      1.08 o
   1  15   4       56.92       55.67      4.62 o
   2  15   4        4.63        3.74      1.37 o
   3  15   4       10.48       12.58      1.88 o
   4  15   4        3.22        2.62      2.58 o
  -5  16   4       11.69       13.61      2.13 o
  -4  16   4        0.33        1.28      1.52 o
  -3  16   4       15.41       12.37      3.52 o
  -2  16   4       38.42       37.00      2.47 o
  -1  16   4       13.58       13.26      1.47 o
   0  16   4       26.48       26.61      1.77 o
   1  16   4       30.60       24.90      2.18 o
   2  16   4        0.74        2.53      1.34 o
   3  16   4       11.41       13.04      2.94 o
  -3  17   4        3.38        4.02      3.25 o
  -2  17   4       20.95       26.24      2.32 o
  -1  17   4        3.47        5.94      1.32 o
   0  17   4        0.06        1.51      2.14 o
   1  17   4        1.65        7.34      1.49 o
  -9   1   5        4.68        6.59      2.07 o
  -8   1   5       18.53       18.18      3.68 o
  -7   1   5       80.97       75.62      5.97 o
  -6   1   5        2.28        2.56      1.56 o
  -5   1   5      119.02      120.95      3.30 o
  -4   1   5       41.93       32.46      1.78 o
  -3   1   5      552.07      625.92     11.97 o
  -2   1   5      247.42      283.98      5.16 o
  -1   1   5      712.23      825.79      6.81 o
   0   1   5       14.05       12.46      1.63 o
   1   1   5       72.57       81.20      1.85 o
   2   1   5       25.98       24.42      1.02 o
   3   1   5       67.09       67.17      1.59 o
   4   1   5       22.01       21.29      1.05 o
   5   1   5        1.32        1.64      1.11 o
   6   1   5        3.60        3.67      1.24 o
   7   1   5        0.07        0.19      1.99 o
  -9   2   5        7.71        2.80      2.62 o
  -8   2   5       39.61       43.53      2.80 o
  -7   2   5       67.54       76.54      4.22 o
  -6   2   5      111.27      104.62      3.39 o
  -5   2   5      532.96      539.74      7.09 o
  -4   2   5       32.92       32.14      1.77 o
  -3   2   5        0.36        1.08      0.83 o
  -2   2   5       75.41       87.05      2.22 o
  -1   2   5        8.67        7.25      0.72 o
   0   2   5      247.50      266.29      4.79 o
   1   2   5      742.54      739.49      6.96 o
   2   2   5       56.49       61.56      1.70 o
   3   2   5       56.32       52.91      1.69 o
   4   2   5       54.22       55.86      2.11 o
   5   2   5        4.31        4.27      0.90 o
   6   2   5        9.36        9.37      1.37 o
   7   2   5        1.94        3.56      1.65 o
  -9   3   5        6.89       10.45      2.09 o
  -8   3   5        0.70        1.61      1.74 o
  -7   3   5      252.85      243.55      5.32 o
  -6   3   5      144.98      145.89      3.85 o
  -5   3   5       33.60       28.34      1.89 o
  -4   3   5       17.09       15.42      1.46 o
  -3   3   5      377.21      383.78      5.15 o
  -2   3   5     1160.72     1265.43     11.67 o
  -1   3   5        3.34        2.42      0.60 o
   0   3   5        1.10        1.42      0.56 o
   1   3   5       89.48       77.32      1.83 o
   2   3   5      119.84      128.68      2.43 o
   3   3   5       52.81       59.22      1.77 o
   4   3   5       19.94       21.77      1.30 o
   5   3   5        0.13        0.80      0.72 o
   6   3   5        9.09        7.25      1.30 o
   7   3   5        2.32        2.18      1.06 o
  -9   4   5        0.01        0.54      2.15 o
  -8   4   5       56.11       67.78      7.55 o
  -7   4   5        2.67        3.56      1.10 o
  -6   4   5        0.27       -0.03      1.34 o
  -5   4   5        0.10       -0.30      1.14 o
  -4   4   5        0.01        1.71      1.06 o
  -3   4   5      357.39      389.72      4.29 o
  -2   4   5        1.73        2.21      0.52 o
  -1   4   5       22.38       22.12      0.87 o
   0   4   5      320.75      323.84      3.74 o
   1   4   5       48.98       47.39      1.50 o
   2   4   5        0.50        1.74      0.68 o
   3   4   5       27.49       24.95      1.29 o
   4   4   5        1.02        0.72      0.71 o
   5   4   5        1.19        1.36      0.76 o
   6   4   5       23.85       24.64      5.27 o
   7   4   5        0.32        2.58      0.98 o
  -9   5   5        1.00        2.19      1.73 o
  -8   5   5       38.06       44.50      2.89 o
  -7   5   5        0.93        0.37      1.10 o
  -6   5   5       13.14       14.99      1.85 o
  -5   5   5       78.01       78.32      2.92 o
  -4   5   5      205.40      210.46      3.99 o
  -3   5   5        2.52        2.19      0.61 o
  -2   5   5       12.76       15.13      0.82 o
  -1   5   5       92.17       81.80      1.48 o
   0   5   5        0.06       -0.06      0.58 o
   1   5   5      258.09      251.22      3.36 o
   2   5   5        0.11        0.33      0.59 o
   3   5   5      114.60      103.42      2.34 o
   4   5   5       48.57       45.53      2.46 o
   5   5   5        0.07        0.41      0.75 o
   6   5   5        4.34        5.39      1.20 o
  -9   6   5       36.47       44.55      4.23 o
  -8   6   5        7.10        8.17      1.70 o
  -7   6   5        1.80       -0.22      1.05 o
  -6   6   5        3.27        3.73      1.04 o
  -5   6   5        6.72        2.50      1.43 o
  -4   6   5        8.81       10.60      0.86 o
  -3   6   5      273.09      280.83      3.08 o
  -2   6   5      464.34      469.69      4.04 o
  -1   6   5      110.84      105.40      1.71 o
   0   6   5      377.06      374.32      4.11 o
   1   6   5      290.59      287.62      4.76 o
   2   6   5      123.97      127.24      3.49 o
   3   6   5       38.78       33.70      2.11 o
   4   6   5        1.05        1.33      0.73 o
   5   6   5       22.10       18.38      1.37 o
   6   6   5       74.95       81.79      4.58 o
  -8   7   5       21.20       22.57      2.39 o
  -7   7   5       77.03       68.86      2.59 o
  -6   7   5        9.48        8.93      1.26 o
  -5   7   5        1.89        3.51      1.09 o
  -4   7   5        5.75        5.83      0.80 o
  -3   7   5        3.79        3.87      0.70 o
  -2   7   5       37.55       34.23      1.27 o
  -1   7   5      161.46      162.19      2.84 o
   0   7   5       50.68       43.36      1.43 o
   1   7   5      242.84      233.71      3.24 o
   2   7   5        0.62        0.70      0.64 o
   3   7   5        0.04        1.06      2.18 o
   4   7   5        7.17        7.59      1.86 o
   5   7   5       61.15       59.39      2.71 o
   6   7   5       17.75       18.24      1.99 o
  -8   8   5       78.99       79.82      3.11 o
  -7   8   5       72.03       74.71      2.66 o
  -6   8   5        0.91        1.02      0.84 o
  -5   8   5        0.00        0.68      0.75 o
  -4   8   5        0.41       -0.65      0.68 o
  -3   8   5       13.08       14.33      1.69 o
  -2   8   5       99.27      103.77      2.28 o
  -1   8   5      165.43      166.86      2.25 o
   0   8   5      118.19      106.48      4.46 o
   1   8   5      142.22      142.35      3.45 o
   2   8   5        1.90        1.15      0.92 o
   3   8   5        0.03       -0.80      0.83 o
   4   8   5        5.24        8.17      1.42 o
   5   8   5       14.23       14.15      4.20 o
   6   8   5       19.56       17.91      2.54 o
  -8   9   5       19.19       21.44      2.25 o
  -7   9   5       17.18       13.43      1.29 o
  -6   9   5      177.32      174.47      3.06 o
  -5   9   5       73.71       61.70      2.22 o
  -4   9   5        0.05        0.33      0.67 o
  -3   9   5      159.71      153.17      2.77 o
  -2   9   5      114.37      111.63      3.18 o
  -1   9   5      198.46      205.76      3.10 o
   0   9   5        3.81        2.98      1.56 o
   1   9   5       44.72       45.55      2.13 o
   2   9   5       34.18       29.43      1.88 o
   3   9   5      105.74      111.31      4.59 o
   4   9   5       11.88       15.24      1.91 o
   5   9   5       23.62       21.23      3.51 o
   6   9   5        0.00        0.86      1.10 o
  -8  10   5        7.52       17.46      2.18 o
  -7  10   5        0.44       -0.55      1.03 o
  -6  10   5       25.70       26.12      2.05 o
  -5  10   5       97.55       95.30      2.56 o
  -4  10   5       24.65       23.78      1.45 o
  -3  10   5        8.75       10.09      1.80 o
  -2  10   5       66.08       72.35      2.00 o
  -1  10   5      311.16      312.61      4.15 o
   0  10   5        0.78        0.43      1.40 o
   1  10   5       33.39       28.40      1.84 o
   2  10   5        6.26        7.36      1.27 o
   3  10   5       42.99       45.46      6.36 o
   4  10   5        0.47       -0.50      1.06 o
   5  10   5        0.00        0.95      1.18 o
  -7  11   5       24.27       18.91      2.11 o
  -6  11   5       26.77       31.93      2.74 o
  -5  11   5       40.63       37.43      2.58 o
  -4  11   5      165.46      149.55      3.93 o
  -3  11   5        7.19        7.93      1.11 o
  -2  11   5      315.40      322.88      4.23 o
  -1  11   5        5.65        6.10      0.91 o
   0  11   5      110.99      112.21      5.18 o
   1  11   5        5.34        5.64      2.14 o
   2  11   5        2.74        5.17      1.28 o
   3  11   5        7.15        6.18      1.69 o
   4  11   5        8.92        7.05      2.78 o
   5  11   5        8.68       10.38      1.75 o
  -7  12   5        0.01       -0.34      1.72 o
  -6  12   5       29.70       32.07      5.18 o
  -5  12   5       16.55       14.17      1.85 o
  -4  12   5       19.19       16.97      1.81 o
  -3  12   5       38.16       34.66      1.73 o
  -2  12   5      123.60      123.38      3.68 o
  -1  12   5       15.34       14.40      2.25 o
   0  12   5       12.25        6.93      2.38 o
   1  12   5       12.92        9.89      1.39 o
   2  12   5       28.05       28.96      2.02 o
   3  12   5        5.17        7.01      1.39 o
   4  12   5        0.01        1.55      1.19 o
  -6  13   5        4.42        4.36      1.56 o
  -5  13   5       24.89       22.20      2.10 o
  -4  13   5       16.62       18.23      1.95 o
  -3  13   5        0.97        1.85      1.20 o
  -2  13   5      224.91      259.79      4.24 o
  -1  13   5       68.80       66.21      4.00 o
   0  13   5        2.94        5.64      1.37 o
   1  13   5        6.09        4.35      2.36 o
   2  13   5       59.75       60.93      4.73 o
   3  13   5        6.68        5.18      2.57 o
   4  13   5        2.34        3.42      2.58 o
  -6  14   5        0.45        1.27      1.83 o
  -5  14   5        0.17        1.76      1.39 o
  -4  14   5       31.96       33.39      2.43 o
  -3  14   5       27.96       29.47      2.51 o
  -2  14   5      157.42      178.55      4.48 o
  -1  14   5        0.44        0.56      1.26 o
   0  14   5       11.25        9.57      3.79 o
   1  14   5        2.16        0.44      2.32 o
   2  14   5        3.74        6.92      2.73 o
   3  14   5        0.03       -1.18      1.83 o
  -5  15   5       18.15       19.91      2.27 o
  -4  15   5       52.13       58.75      5.02 o
  -3  15   5        4.60        2.06      1.46 o
  -2  15   5       14.31       14.45      1.52 o
  -1  15   5        4.16        5.01      1.93 o
   0  15   5        0.26       -0.87      1.28 o
   1  15   5       11.83       12.52      2.46 o
   2  15   5        0.07        0.87      2.42 o
  -4  16   5        1.78       -0.18      4.18 o
  -3  16   5       66.07       82.24      3.57 o
  -2  16   5       71.24       74.10      3.28 o
  -1  16   5       11.62       19.05      2.19 o
   0  16   5        0.00        6.20      2.37 o
   1  16   5        0.30        2.07      1.39 o
  -2  17   5        0.57        2.39      2.27 o
  -1  17   5        4.96        2.45      2.44 o
  -9   0   6        0.74        1.00      2.42 o
  -8   0   6       48.77       55.32      4.48 o
  -7   0   6        1.97        1.94      2.33 o
  -6   0   6      129.83      123.38      5.22 o
  -5   0   6      915.10      952.88     14.81 o
  -4   0   6        0.25       -0.14      1.32 o
  -3   0   6      165.41      177.91      5.04 o
  -2   0   6      444.02      540.96      9.34 o
  -1   0   6      235.35      261.95      5.92 o
   0   0   6       26.75       21.17      1.94 o
   1   0   6      158.66      150.91      3.37 o
   2   0   6       34.74       30.81      1.76 o
   3   0   6        0.00       -0.17      0.80 o
   4   0   6        3.99        7.04      1.22 o
   5   0   6        7.33        9.24      1.92 o
   6   0   6       34.83       30.94      3.04 o
  -9   1   6        6.91        8.58      2.13 o
  -8   1   6        0.22       -1.63      1.63 o
  -7   1   6        5.41        3.45      2.80 o
  -6   1   6      745.70      762.47      9.55 o
  -5   1   6      301.16      295.93      5.18 o
  -4   1   6      124.35      129.04      7.42 o
  -3   1   6       11.72       11.57      1.24 o
  -2   1   6       86.06       85.25      4.75 o
  -1   1   6      241.93      272.19      4.30 o
   0   1   6        0.10       -0.19      0.50 o
   1   1   6       32.17       30.37      1.36 o
   2   1   6       24.77       21.12      1.24 o
   3   1   6      239.60      228.16      3.12 o
   4   1   6       96.80       96.18      2.44 o
   5   1   6        0.59        1.99      0.97 o
   6   1   6        0.40        2.57      1.01 o
  -9   2   6        1.40        1.16      2.52 o
  -8   2   6        2.64        5.39      1.95 o
  -7   2   6        8.77        6.36      3.11 o
  -6   2   6       67.09       64.15      2.86 o
  -5   2   6      216.76      215.85      4.94 o
  -4   2   6       12.83       15.14      2.38 o
  -3   2   6        8.83       10.39      1.41 o
  -2   2   6        1.89        1.38      0.77 o
  -1   2   6        3.97        4.87      0.74 o
   0   2   6        0.38       -0.24      0.65 o
   1   2   6       10.48        9.63      0.97 o
   2   2   6       21.90       19.43      1.21 o
   3   2   6       31.24       29.76      1.47 o
   4   2   6        1.38       -0.41      0.79 o
   5   2   6       11.97       13.96      1.62 o
   6   2   6       10.88       11.26      1.52 o
  -9   3   6        0.17        0.70      1.89 o
  -8   3   6       12.00       12.60      3.29 o
  -7   3   6       27.91       26.35      3.09 o
  -6   3   6       73.99       70.33      3.05 o
  -5   3   6       16.56       17.40      1.74 o
  -4   3   6       20.45       19.31      1.58 o
  -3   3   6       35.48       40.98      2.87 o
  -2   3   6       11.56       14.34      1.02 o
  -1   3   6        2.27        3.76      0.71 o
   0   3   6        7.41        6.85      1.17 o
   1   3   6       36.15       37.09      1.44 o
   2   3   6      112.38      107.90      2.81 o
   3   3   6       58.48       50.27      2.08 o
   4   3   6        4.69        5.64      0.94 o
   5   3   6        1.34        2.08      0.85 o
   6   3   6        1.72        1.29      0.95 o
  -9   4   6        0.30        0.44      3.00 o
  -8   4   6        4.39        7.90      1.99 o
  -7   4   6       25.04       19.90      4.58 o
  -6   4   6      441.12      431.60      6.87 o
  -5   4   6       41.82       38.15      2.23 o
  -4   4   6      753.43      749.43      8.65 o
  -3   4   6       36.88       29.97      1.70 o
  -2   4   6        4.52        5.79      0.81 o
  -1   4   6       22.28       19.98      1.14 o
   0   4   6        3.01        3.22      0.87 o
   1   4   6       12.84       16.07      1.12 o
   2   4   6      956.65      914.06      9.38 o
   3   4   6       83.80       90.07      2.32 o
   4   4   6       35.88       31.27      1.60 o
   5   4   6       50.72       53.94      2.07 o
   6   4   6       13.39       16.52      3.02 o
  -8   5   6       67.02       62.86      3.38 o
  -7   5   6        0.72        1.05      1.64 o
  -6   5   6       23.60       21.39      3.41 o
  -5   5   6       10.99        8.05      1.46 o
  -4   5   6      212.45      193.16      3.97 o
  -3   5   6        0.12       -0.02      0.68 o
  -2   5   6       40.21       42.36      1.53 o
  -1   5   6        1.29        0.36      0.60 o
   0   5   6      299.27      309.93     14.34 o
   1   5   6        1.37        1.51      0.95 o
   2   5   6       24.88       22.92      1.31 o
   3   5   6        0.06       -0.29      0.92 o
   4   5   6       23.13       22.17      1.42 o
   5   5   6       30.92       35.40      1.80 o
   6   5   6        2.44        1.46      1.02 o
  -8   6   6       23.76       20.56      2.05 o
  -7   6   6      173.94      176.96      3.71 o
  -6   6   6        1.19        1.62      2.33 o
  -5   6   6        2.84        1.30      1.26 o
  -4   6   6       23.68       26.09      1.80 o
  -3   6   6      326.37      331.58      3.57 o
  -2   6   6      409.78      410.64      6.31 o
  -1   6   6       19.23       19.54      1.18 o
   0   6   6       91.90       90.45      2.59 o
   1   6   6      464.54      464.19      6.70 o
   2   6   6      269.74      263.05      3.85 o
   3   6   6        0.05        0.95      0.69 o
   4   6   6        0.82        2.02      0.82 o
   5   6   6        1.05        1.57      1.66 o
  -8   7   6        3.01        2.24      1.35 o
  -7   7   6        3.08        2.41      1.14 o
  -6   7   6       70.30       57.68      4.11 o
  -5   7   6        7.28        5.41      1.46 o
  -4   7   6       28.57       29.75      1.29 o
  -3   7   6       90.37       93.49      1.93 o
  -2   7   6      212.63      212.45      3.74 o
  -1   7   6        0.22        1.20      0.68 o
   0   7   6       27.63       28.62      1.49 o
   1   7   6       69.03       63.86      1.84 o
   2   7   6       13.72       11.71      1.45 o
   3   7   6        1.45        2.76      1.10 o
   4   7   6        0.86        1.87      2.04 o
   5   7   6       13.09       13.61      2.75 o
  -8   8   6       10.18       11.06      1.67 o
  -7   8   6        4.75        9.49      1.47 o
  -6   8   6        3.80        5.37      1.13 o
  -5   8   6       22.53       18.65      1.45 o
  -4   8   6        1.65        1.04      0.71 o
  -3   8   6       79.62       81.71      2.21 o
  -2   8   6        0.20       -0.35      0.70 o
  -1   8   6     1058.72     1101.47     19.16 o
   0   8   6      279.17      273.20      7.55 o
   1   8   6       32.10       28.94      1.89 o
   2   8   6        1.09        1.25      1.02 o
   3   8   6       19.57       18.47      1.82 o
   4   8   6        2.80        3.55      1.26 o
   5   8   6        3.62        3.76      1.66 o
  -7   9   6       20.21       21.85      2.41 o
  -6   9   6       98.14       92.77      2.40 o
  -5   9   6       46.92       46.73      2.00 o
  -4   9   6        0.00       -1.05      1.20 o
  -3   9   6       16.20       19.13      1.60 o
  -2   9   6       33.63       33.83      1.93 o
  -1   9   6        3.99        4.32      1.08 o
   0   9   6        0.88        1.70      0.86 o
   1   9   6       56.08       53.41      2.43 o
   2   9   6        3.59        5.60      1.25 o
   3   9   6        0.20        0.24      1.67 o
   4   9   6        2.97        4.50      1.38 o
   5   9   6        0.21        1.24      1.40 o
  -7  10   6        0.24        0.64      1.86 o
  -6  10   6       64.32       60.78      3.24 o
  -5  10   6       64.47       60.41      2.20 o
  -4  10   6        0.61       -0.97      0.97 o
  -3  10   6        4.82        4.57      1.09 o
  -2  10   6       14.23       11.80      1.41 o
  -1  10   6       32.37       34.83      3.28 o
   0  10   6       12.06       12.61      1.41 o
   1  10   6       14.79       14.61      1.60 o
   2  10   6        8.99       10.06      1.55 o
   3  10   6        9.78       11.68      1.64 o
   4  10   6        8.16       10.88      2.88 o
  -7  11   6        2.90        2.24      1.50 o
  -6  11   6        0.01       -0.60      1.26 o
  -5  11   6       19.82       14.78      1.75 o
  -4  11   6       55.00       55.18      3.56 o
  -3  11   6       55.01       54.57      1.92 o
  -2  11   6      124.31      111.40      3.24 o
  -1  11   6        1.98        1.52      0.96 o
   0  11   6        0.00       -0.58      0.74 o
   1  11   6        1.02        1.11      0.96 o
   2  11   6        1.88        3.25      2.37 o
   3  11   6        2.03        2.26      1.23 o
   4  11   6        2.60        6.03      1.50 o
  -6  12   6        1.06        0.64      1.39 o
  -5  12   6        1.66       -0.04      1.33 o
  -4  12   6       40.59       39.57      2.37 o
  -3  12   6        3.73        6.20      1.77 o
  -2  12   6        1.56        1.24      1.50 o
  -1  12   6       11.31       12.86      2.53 o
   0  12   6       36.37       34.61      2.71 o
   1  12   6       36.86       35.82      3.70 o
   2  12   6        0.03       -0.79      1.55 o
   3  12   6       21.11       21.06      2.41 o
  -6  13   6        0.43       -1.39      1.95 o
  -5  13   6       13.86       15.80      2.13 o
  -4  13   6       15.61       17.75      2.50 o
  -3  13   6       96.78       94.91      7.52 o
  -2  13   6       50.76       53.52      2.73 o
  -1  13   6        0.35        5.91      3.75 o
   0  13   6       16.74       19.40      3.04 o
   1  13   6       17.46       20.93      3.18 o
   2  13   6        2.20        2.78      2.32 o
   3  13   6        7.71       13.01      3.00 o
  -5  14   6        4.17        2.56      1.47 o
  -4  14   6        4.72        7.81      2.05 o
  -3  14   6       12.72       14.05      2.78 o
  -2  14   6        8.09        9.19      1.65 o
  -1  14   6       49.35       57.51      2.88 o
   0  14   6       14.49       17.87      4.00 o
   1  14   6        2.30        4.43      2.28 o
   2  14   6       12.91       21.85      3.53 o
  -4  15   6       11.82        9.95      2.38 o
  -3  15   6       37.01       44.97      4.17 o
  -2  15   6        0.02        1.76      1.30 o
  -1  15   6       14.77       17.12      2.09 o
   0  15   6        1.69        0.43      2.11 o
   1  15   6        5.26        9.19      2.73 o
  -8   1   7        7.10        9.20      2.07 o
  -7   1   7       43.15       43.40      2.73 o
  -6   1   7        8.85        7.44      1.92 o
  -5   1   7      124.40      122.42      3.56 o
  -4   1   7        2.30        4.25      1.18 o
  -3   1   7       49.05       47.65      2.49 o
  -2   1   7       30.35       29.77      1.72 o
  -1   1   7        3.54        3.09      0.86 o
   0   1   7        0.10        0.21      0.66 o
   1   1   7       32.03       31.95      1.52 o
   2   1   7        6.90        9.47      1.06 o
   3   1   7       14.12       13.96      1.30 o
   4   1   7       19.67       22.84      1.52 o
   5   1   7        0.30       -1.01      1.01 o
  -8   2   7        5.16        4.73      2.54 o
  -7   2   7        0.74        1.35      1.65 o
  -6   2   7        2.38        4.41      1.55 o
  -5   2   7      415.30      428.05      6.69 o
  -4   2   7       71.96       69.27      2.67 o
  -3   2   7        8.81        7.99      3.23 o
  -2   2   7        2.90        0.36      0.76 o
  -1   2   7      192.40      179.30      3.70 o
   0   2   7       37.63       37.11      1.54 o
   1   2   7        1.59        1.03      0.79 o
   2   2   7       23.82       25.96      1.44 o
   3   2   7      127.61      125.00      2.83 o
   4   2   7       25.01       27.55      1.64 o
   5   2   7        0.18       -0.20      1.04 o
  -8   3   7       10.60       15.23      2.24 o
  -7   3   7        9.42        4.49      1.75 o
  -6   3   7       54.85       51.89      3.10 o
  -5   3   7       52.15       57.58      2.66 o
  -4   3   7      186.84      170.66      3.92 o
  -3   3   7      339.92      338.59      5.43 o
  -2   3   7        6.72        6.94      1.53 o
  -1   3   7       36.72       35.76      1.54 o
   0   3   7       13.76       15.63      1.16 o
   1   3   7        5.61        4.20      1.06 o
   2   3   7        0.06        0.04      0.76 o
   3   3   7        6.36        7.11      1.04 o
   4   3   7       22.06       22.08      1.92 o
   5   3   7       51.98       50.28      4.43 o
  -8   4   7        0.50        0.89      1.83 o
  -7   4   7       31.04       33.01      2.60 o
  -6   4   7        8.25        8.49      1.69 o
  -5   4   7       35.10       38.83      2.29 o
  -4   4   7      294.45      305.76      5.34 o
  -3   4   7       51.00       53.07      2.65 o
  -2   4   7       84.00       76.85      2.58 o
  -1   4   7      135.52      133.50      2.69 o
   0   4   7       29.59       25.03      1.35 o
   1   4   7       64.62       62.51      6.96 o
   2   4   7       19.17       23.18      1.95 o
   3   4   7        3.29        2.73      0.94 o
   4   4   7       20.54       18.96      1.44 o
   5   4   7        8.21        9.07      1.68 o
  -8   5   7       55.25       63.06      3.48 o
  -7   5   7        0.33        0.00      1.64 o
  -6   5   7       12.48       13.50      3.70 o
  -5   5   7       12.53       10.83      1.77 o
  -4   5   7       13.25       13.97      2.72 o
  -3   5   7       10.24        9.76      1.33 o
  -2   5   7       85.38       85.42      2.21 o
  -1   5   7       24.60       21.57      1.27 o
   0   5   7        0.75        0.09      0.64 o
   1   5   7       63.18       63.04      2.42 o
   2   5   7        0.18       -0.15      0.68 o
   3   5   7      100.57       97.20      2.60 o
   4   5   7        3.67        5.30      1.01 o
   5   5   7        0.71        2.18      1.21 o
  -8   6   7       34.97       46.78      3.19 o
  -7   6   7        7.99        7.00      1.95 o
  -6   6   7       15.06       14.49      2.55 o
  -5   6   7       53.18       49.40      2.60 o
  -4   6   7       36.01       32.55      2.04 o
  -3   6   7        1.52        2.27      1.46 o
  -2   6   7      402.68      423.20      5.10 o
  -1   6   7       39.70       39.98      1.61 o
   0   6   7      169.86      167.85      3.07 o
   1   6   7      117.05      107.83      2.49 o
   2   6   7        0.04       -0.36      0.68 o
   3   6   7       23.62       17.78      1.83 o
   4   6   7        0.72        0.63      1.81 o
  -7   7   7        6.10        2.85      1.73 o
  -6   7   7        4.77        0.67      1.54 o
  -5   7   7        0.00        0.56      1.24 o
  -4   7   7        0.60        1.36      1.17 o
  -3   7   7      127.76      130.48      3.38 o
  -2   7   7      142.57      136.52      2.80 o
  -1   7   7       57.99       56.92      1.85 o
   0   7   7       28.67       30.94      1.53 o
   1   7   7       17.57       13.13      1.56 o
   2   7   7        5.03        4.12      1.20 o
   3   7   7        2.83        3.87      1.28 o
   4   7   7       13.02       12.64      1.74 o
  -7   8   7        2.94        6.93      2.31 o
  -6   8   7       16.97       14.39      1.98 o
  -5   8   7       29.24       23.21      2.04 o
  -4   8   7        3.93        2.99      0.93 o
  -3   8   7        1.84        0.51      0.79 o
  -2   8   7      162.58      150.39      3.77 o
  -1   8   7        0.52        1.61      1.61 o
   0   8   7        4.54        2.65      1.40 o
   1   8   7       18.49       16.76      1.68 o
   2   8   7       17.29       12.77      1.62 o
   3   8   7       51.57       55.17      2.70 o
   4   8   7        4.16        4.28      1.40 o
  -7   9   7       23.08       23.19      1.91 o
  -6   9   7        1.18       -1.64      1.96 o
  -5   9   7        1.31        1.20      1.81 o
  -4   9   7      105.00      111.64      3.35 o
  -3   9   7        0.08       -1.24      1.38 o
  -2   9   7       41.73       44.71      2.24 o
  -1   9   7      457.90      459.81     10.70 o
   0   9   7       44.04       42.34      2.21 o
   1   9   7        3.29        3.75      1.17 o
   2   9   7        9.61       14.11      5.76 o
   3   9   7        0.59        0.60      1.08 o
  -6  10   7       44.13       46.72      5.85 o
  -5  10   7        2.11        0.28      1.22 o
  -4  10   7       10.89       13.81      1.61 o
  -3  10   7        2.95        1.91      1.08 o
  -2  10   7        3.96        2.92      1.11 o
  -1  10   7        2.74        2.21      1.02 o
   0  10   7       11.10       12.31      1.69 o
   1  10   7       26.60       25.99      3.23 o
   2  10   7       62.00       67.51      2.95 o
   3  10   7        8.81        8.93      1.64 o
  -6  11   7       13.49       17.35      1.95 o
  -5  11   7        1.24        5.38      1.55 o
  -4  11   7        0.66       -0.19      1.48 o
  -3  11   7        6.36       10.88      2.50 o
  -2  11   7      151.42      152.82      4.00 o
  -1  11   7       59.17       62.20      2.64 o
   0  11   7        4.06        5.83      1.23 o
   1  11   7        0.10        1.35      0.96 o
   2  11   7        2.96        2.84      1.27 o
   3  11   7        0.21        0.89      2.10 o
  -5  12   7        1.12        6.33      1.85 o
  -4  12   7       15.40       21.23      2.72 o
  -3  12   7        4.20        7.74      2.07 o
  -2  12   7        0.54        1.59      1.71 o
  -1  12   7        9.93       13.20      1.61 o
   0  12   7        0.34        1.26      0.93 o
   1  12   7        3.60        6.64      1.33 o
   2  12   7        4.82        3.82      1.31 o
  -4  13   7        4.89        7.00      2.02 o
  -3  13   7        1.05        3.18      2.26 o
  -2  13   7        2.59        2.60      2.00 o
  -1  13   7       10.24       10.75      2.57 o
   0  13   7       12.90        9.36      2.52 o
   1  13   7        3.43        5.02      2.31 o
  -3  14   7        0.09        3.65      1.62 o
  -2  14   7       61.67       81.47      4.89 o
  -1  14   7        1.64        4.72      2.15 o
   0  14   7       84.67       99.88      5.77 o
  -8   0   8       37.35       40.38      4.30 o
  -7   0   8        2.14       -0.44      2.22 o
  -6   0   8       31.91       29.03      3.32 o
  -5   0   8        0.93        1.30      1.71 o
  -4   0   8       11.62        9.13      2.16 o
  -3   0   8        0.00        0.43      1.37 o
  -2   0   8       54.64       45.57      3.11 o
  -1   0   8       38.82       31.23      2.71 o
   0   0   8      435.10      446.54      9.46 o
   1   0   8       10.46       15.26      2.16 o
   2   0   8        0.29       -1.07      1.07 o
   3   0   8      109.11      111.48      4.94 o
   4   0   8       28.92       29.79      2.98 o
  -8   1   8       23.84       28.01      2.76 o
  -7   1   8       13.56       15.15      2.11 o
  -6   1   8       87.21       79.63      3.34 o
  -5   1   8       99.95      102.86      3.48 o
  -4   1   8       26.96       32.09      2.07 o
  -3   1   8       56.77       50.08      2.72 o
  -2   1   8       74.63       65.38      2.49 o
  -1   1   8        1.15        0.38      0.74 o
   0   1   8       22.65       21.10      1.64 o
   1   1   8        7.17       10.47      1.93 o
   2   1   8        1.51        0.78      0.77 o
   3   1   8       15.69       16.29      1.41 o
   4   1   8        7.16        7.66      1.34 o
  -7   2   8        8.05        4.32      1.75 o
  -6   2   8       42.65       46.93      2.71 o
  -5   2   8       52.96       50.13      2.51 o
  -4   2   8       44.19       47.11      2.37 o
  -3   2   8       11.82       11.77      1.47 o
  -2   2   8        0.71        2.28      0.91 o
  -1   2   8        0.04       -0.68      0.68 o
   0   2   8       17.41       19.78      1.60 o
   1   2   8       59.46       64.08      3.66 o
   2   2   8      113.11      105.81      2.74 o
   3   2   8       16.44       19.51      1.49 o
   4   2   8        0.52        0.49      1.65 o
  -7   3   8       15.13       18.60      2.30 o
  -6   3   8        7.71        9.46      1.83 o
  -5   3   8      108.46      114.15      3.68 o
  -4   3   8       15.68       18.29      1.73 o
  -3   3   8        0.23        0.72      0.92 o
  -2   3   8        0.33        1.76      0.91 o
  -1   3   8       16.65       13.55      1.42 o
   0   3   8        3.42        3.49      0.81 o
   1   3   8       14.30       15.27      1.58 o
   2   3   8        0.56       -0.23      0.69 o
   3   3   8        3.46        2.47      0.88 o
   4   3   8        2.22        4.37      0.94 o
  -7   4   8       30.58       26.38      4.47 o
  -6   4   8       18.85       15.90      2.44 o
  -5   4   8        0.29        1.04      1.26 o
  -4   4   8      301.29      310.74      5.63 o
  -3   4   8       52.38       43.52      2.30 o
  -2   4   8        8.20        8.45      1.22 o
  -1   4   8        7.87        9.57      1.43 o
   0   4   8        0.23       -0.41      1.08 o
   1   4   8        3.45        2.60      1.00 o
   2   4   8       17.01       13.05      1.68 o
   3   4   8       12.46       13.07      1.30 o
   4   4   8        8.80       10.31      2.44 o
  -7   5   8        0.07       -0.80      1.67 o
  -6   5   8       13.66       17.04      2.07 o
  -5   5   8      157.10      161.77      4.29 o
  -4   5   8        1.41        0.93      1.80 o
  -3   5   8        0.56        0.39      0.94 o
  -2   5   8       51.20       47.09      1.86 o
  -1   5   8       91.57       89.96      3.20 o
   0   5   8       81.60       84.05      2.55 o
   1   5   8       13.44       13.71      1.75 o
   2   5   8        2.91        4.82      0.95 o
   3   5   8       44.00       42.18      1.97 o
  -7   6   8       19.82       24.64      2.52 o
  -6   6   8       19.48       25.59      2.27 o
  -5   6   8       25.21       25.29      2.13 o
  -4   6   8       88.76       88.10      3.10 o
  -3   6   8       91.46       82.14      2.90 o
  -2   6   8       27.53       24.29      2.09 o
  -1   6   8       11.00       10.46      1.14 o
   0   6   8        5.31        5.24      0.94 o
   1   6   8        6.97        6.16      1.21 o
   2   6   8        3.54        3.96      1.94 o
   3   6   8        0.51        0.97      1.10 o
  -7   7   8        4.60        4.61      1.94 o
  -6   7   8        1.72        0.45      1.48 o
  -5   7   8       11.79        8.73      1.74 o
  -4   7   8       30.57       31.02      2.15 o
  -3   7   8       43.88       40.56      2.29 o
  -2   7   8       12.57       11.75      1.30 o
  -1   7   8       59.69       59.07      2.61 o
   0   7   8       19.30       21.67      1.83 o
   1   7   8        2.57        1.89      0.97 o
   2   7   8        9.26        7.44      1.44 o
   3   7   8        0.33        0.94      1.16 o
  -6   8   8        4.12        4.94      1.75 o
  -5   8   8       90.51       96.08      3.54 o
  -4   8   8       42.44       43.06      3.46 o
  -3   8   8        2.96        2.61      1.09 o
  -2   8   8        2.71        1.47      0.98 o
  -1   8   8       43.08       37.01      2.22 o
   0   8   8       30.00       32.41      2.14 o
   1   8   8        4.46        4.33      3.03 o
   2   8   8        1.30        2.04      1.08 o
  -6   9   8        0.02        0.49      1.97 o
  -5   9   8       11.18        8.30      2.35 o
  -4   9   8        0.42       -1.40      1.40 o
  -3   9   8        8.12        8.71      2.40 o
  -2   9   8        6.63        7.82      1.42 o
  -1   9   8       27.90       32.21      2.16 o
   0   9   8        8.03        6.39      1.34 o
   1   9   8        0.00        3.57      2.00 o
   2   9   8        7.06        6.47      1.49 o
  -5  10   8        1.38        1.67      1.96 o
  -4  10   8        0.72        1.61      1.17 o
  -3  10   8        3.86        3.32      1.21 o
  -2  10   8        3.21        6.89      1.36 o
  -1  10   8       91.70       96.39      3.35 o
   0  10   8       10.93       13.49      1.62 o
   1  10   8        3.61        4.54      1.71 o
  -4  11   8        2.06        4.41      1.89 o
  -3  11   8        0.07        0.89      1.18 o
  -2  11   8        0.02        0.48      1.48 o
  -1  11   8       23.92       27.98      2.13 o
   0  11   8       14.77       14.48      1.83 o
   1  11   8        0.01        2.41      0.94 o
  -3  12   8        8.56       13.05      2.51 o
  -2  12   8        2.26        2.91      1.12 o
  -1  12   8        0.00        0.71      1.17 o
  -6   1   9        0.00        0.48      1.43 o
  -5   1   9       22.27       21.88      2.12 o
  -4   1   9        3.13        1.40      1.22 o
  -3   1   9        2.30        3.29      1.18 o
  -2   1   9        1.16        0.81      1.03 o
  -1   1   9       14.02       14.18      1.60 o
   0   1   9       21.78       23.05      1.90 o
   1   1   9        2.84        3.85      1.07 o
   2   1   9        0.21       -0.87      0.87 o
  -6   2   9        8.77       10.56      1.92 o
  -5   2   9        1.28       -1.62      1.82 o
  -4   2   9        1.10        0.34      1.20 o
  -3   2   9       16.89       16.35      1.74 o
  -2   2   9        4.75        3.70      2.25 o
  -1   2   9       23.16       18.90      1.73 o
   0   2   9        5.86        4.67      1.16 o
   1   2   9       16.16       15.19      1.68 o
   2   2   9        0.79        2.67      1.01 o
  -6   3   9       14.78       17.63      2.16 o
  -5   3   9       27.08       29.30      2.55 o
  -4   3   9        7.49        8.68      1.52 o
  -3   3   9       28.37       33.05      2.20 o
  -2   3   9       35.74       33.53      2.17 o
  -1   3   9       21.54       19.27      1.78 o
   0   3   9        4.53        2.64      1.32 o
   1   3   9       10.06       10.22      1.20 o
   2   3   9       10.57       12.85      1.32 o
  -6   4   9       10.40        9.64      2.23 o
  -5   4   9       34.44       33.71      2.98 o
  -4   4   9        0.40       -0.92      1.02 o
  -3   4   9       10.49       10.38      1.89 o
  -2   4   9        1.36        0.95      1.00 o
  -1   4   9        9.20       11.00      2.46 o
   0   4   9        6.20        3.50      1.72 o
   1   4   9       11.95       15.50      2.17 o
   2   4   9        2.58        4.80      0.93 o
  -6   5   9        2.20        1.37      1.51 o
  -5   5   9        0.50        0.00      1.15 o
  -4   5   9       33.31       38.42      2.42 o
  -3   5   9        4.48        2.06      1.14 o
  -2   5   9        3.40        3.06      1.14 o
  -1   5   9       18.38       20.25      1.81 o
   0   5   9       25.47       27.54      1.67 o
   1   5   9        1.38        2.04      0.75 o
   2   5   9        0.20        1.77      0.85 o
  -5   6   9        2.57        1.56      2.78 o
  -4   6   9        4.11        3.76      1.39 o
  -3   6   9        9.26        7.75      2.19 o
  -2   6   9        0.03       -0.21      1.14 o
  -1   6   9        0.14        0.70      0.99 o
   0   6   9       50.90       56.98      2.75 o
   1   6   9        6.25        6.75      1.29 o
  -5   7   9        1.71        0.06      1.75 o
  -4   7   9       10.23       10.47      1.71 o
  -3   7   9        8.44       10.61      1.56 o
  -2   7   9       38.78       37.84      2.40 o
  -1   7   9       37.50       35.29      2.21 o
   0   7   9       16.80       17.18      1.80 o
   1   7   9       12.21       18.11      2.52 o
  -4   8   9        6.42        6.09      1.98 o
  -3   8   9       22.90       24.36      3.11 o
  -2   8   9       31.85       29.54      2.20 o
  -1   8   9        2.74        5.56      1.26 o
   0   8   9       33.56       32.58      2.32 o
  -4   9   9        3.97        7.36      2.19 o
  -3   9   9        2.03        2.82      1.13 o
  -2   9   9        0.00        1.44      1.06 o
  -1   9   9        3.97        4.17      2.10 o
  -5   0  10        2.99        4.77      2.22 o
  -4   0  10       23.69       21.06      3.03 o
  -3   0  10       32.44       31.64      3.28 o
  -2   0  10        9.23       14.82      2.56 o
  -1   0  10        1.13        1.61      1.56 o
   0   0  10        6.82       10.62      2.16 o
  -5   1  10        8.34        5.00      1.84 o
  -4   1  10        1.27       -0.84      1.23 o
  -3   1  10        0.91        1.01      1.24 o
  -2   1  10        1.03        0.19      0.98 o
  -1   1  10       14.65       13.74      1.76 o
   0   1  10       25.69       25.36      2.78 o
  -4   2  10       34.61       41.05      2.64 o
  -3   2  10       37.21       40.09      2.56 o
  -2   2  10        7.15        5.65      1.44 o
  -1   2  10        0.03        0.15      0.90 o
   0   2  10        3.12        3.28      1.92 o
  -4   3  10       31.10       31.23      2.38 o
  -3   3  10       21.95       29.42      3.57 o
  -2   3  10        2.35        2.09      1.20 o
  -1   3  10        0.32       -0.88      0.88 o
  -4   4  10       41.61       40.82      2.61 o
  -3   4  10        3.97        2.89      1.23 o
  -2   4  10        0.98        0.32      1.05 o
  -1   4  10       12.07       12.33      1.60 o
  -3   5  10        2.49       -0.01      1.07 o
  -2   5  10       16.49       20.03      2.61 o
 
